# Supplementary material for: Admission serum tropomyosin 4 levels predict 1-year functional outcomes in acute ischemic stroke
Source: PeerJ. 2026 Feb 4;14:e20745. doi: 10.7717/peerj.20745 (PMC12882732; doi:10.7717/peerj.20745)
Supplement: Supplemental Information 1 — The baseline characteristic data of the included and excluded patients, as well as the serum TPM4 concentration and functional outcome data of the patients included in the final analysis. [file peerj-14-20745-s001.xlsx]

## Sheet: Excluded and Included Data
1-Year Selection	Sex 0=Female; 1=Male	Age, y	Onset-to-admission interval, hours	NIHSS	Hypertension 0=No; 1=Yes	Diabetes mellitus 0=No; 1=Yes	Coronary artery disease 0=No; 1=Yes	Hyperlipidemia 0=No; 1=Yes	Atrial fibrillation 0=No; 1=Yes	Stroke history 0=No; 1=Yes	TOAST 1=LAA; 2=CE; 3=SAO; 4=SOC; 5=SUC	IVT	EVT
0	1	48	24	4	1	0	0	1	0	1	3	0	0
0	0	70	5	3	0	1	0	1	0	0	1	1	0
1	1	58	3	4	1	1	0	0	0	0	1	0	0
0	0	47	1	2	0	0	0	0	0	0	1	1	0
0	1	41	4	17	0	0	0	0	1	0	2	0	1
0	1	71	24	4	0	1	1	0	1	0	1	0	0
0	1	62	3	17	1	0	0	0	1	0	2	0	0
0	1	71	8	5	1	0	0	0	0	0	1	0	1
0	1	52	2	2	1	0	0	0	0	0	1	1	0
0	1	80	3	23	0	0	0	0	0	0	1	0	1
0	0	76	3	8	1	1	0	0	1	0	3	1	0
0	1	68	1	4	1	1	0	0	0	1	3	1	0
0	1	71	8	4	1	0	0	0	0	0	1	0	1
0	0	77	4	25	1	0	0	0	1	0	1	0	1
0	0	71	21	10	0	0	0	0	0	0	3	0	0
0	1	72	24	12	0	0	1	0	0	0	1	0	1
0	0	57	2	26	0	0	0	0	1	0	2	0	1
0	0	77	10	18	1	1	0	0	1	0	2	0	0
0	0	57	3.5	10	1	1	0	0	0	0	1	1	1
0	0	74	2.5	16	1	0	0	0	1	0	1	1	1
0	0	80	3	17	1	0	0	0	0	0	1	0	1
0	1	63	4	3	0	1	0	0	0	0	1	1	0
0	0	57	6	2	1	0	0	0	0	0	3	0	0
0	1	55	6	19	0	0	0	0	0	0	1	0	1
0	1	45	1.4	2	1	1	0	1	0	0	3	1	0
0	0	77	22	2	1	1	1	0	0	0	1	0	1
0	1	52	20	17	0	1	0	1	0	0	1	0	1
0	1	77	10	13	1	0	0	0	0	0	1	0	0
0	0	69	3	8	1	0	0	0	1	0	2	1	0
0	0	74	5	11	1	0	0	0	0	0	1	0	1
0	1	70	3	7	1	0	0	0	0	0	1	0	1
0	1	50	12	20	0	0	0	0	0	0	4	1	1
0	0	69	7	18	1	0	0	0	0	0	1	0	1
0	0	79	7	9	1	0	0	0	1	0	2	0	0
0	0	34	4.5	1	0	0	0	0	0	0	3	1	0
0	1	73	8	10	1	0	0	0	0	0	1	0	1
0	1	63	24	1	1	0	0	0	0	0	3	0	0
0	0	72	3	10	0	0	0	0	1	0	1	0	1
0	1	41	18	15	0	0	0	0	0	0	4	0	0
0	1	75	3	4	1	0	1	0	0	0	1	1	0
0	1	50	12	7	1	0	0	1	0	0	1	0	1
0	0	77	6	12	1	0	0	0	0	0	1	0	1
0	1	48	24	9	1	0	0	0	0	0	1	0	1
0	1	69	12	6	1	0	0	0	0	0	4	0	0
1	1	68	12	13	0	0	0	0	0	0	1	0	1
0	1	67	5	17	1	0	0	0	0	1	1	0	1
1	1	55	21	12	1	0	0	0	0	0	1	1	1
0	1	65	1	2	0	0	0	0	1	0	1	1	1
0	1	52	16	9	0	0	0	0	0	0	1	0	1
1	0	76	9	16	0	0	0	1	0	0	1	1	0
1	1	64	10	1	0	0	0	0	0	0	5	0	0
0	1	50	4	1	1	0	0	0	0	0	4	0	1
0	0	73	2	2	1	0	0	0	0	0	3	1	0
1	1	58	12	12	1	0	0	0	0	0	1	0	1
0	1	69	2	5	0	1	0	0	0	0	1	0	0
0	0	72	4	22	1	0	0	0	1	0	2	0	1
0	0	69	18	0	1	0	0	0	0	0	3	0	0
1	1	58	7.5	2	0	1	0	0	0	0	3	0	0
0	1	67	3	13	1	0	0	0	0	0	1	0	1
0	0	66	5	0	0	0	0	0	1	0	2	1	0
0	1	46	9	25	0	0	0	1	0	0	1	0	1
0	1	65	6	11	0	0	0	0	0	0	1	0	1
0	0	69	3	29	1	0	0	0	1	0	2	0	1
0	0	75	11	13	0	0	0	0	1	0	2	0	0
0	1	56	8	13	1	0	0	0	0	0	1	0	1
0	1	45	3	3	1	0	0	0	0	0	1	1	0
0	1	52	1	9	1	1	0	1	0	0	1	0	1
0	1	37	3	3	1	0	0	0	0	0	1	1	1
0	1	63	24	6	1	0	0	0	0	0	1	0	0
1	0	79	2	16	0	0	0	0	1	0	1	0	0
0	1	65	24	1	1	1	0	0	0	0	1	0	0
0	0	78	7	25	1	1	0	0	1	0	2	0	1
1	1	57	6	11	1	0	0	0	0	0	1	0	1
0	1	67	24	2	0	0	0	0	0	0	1	1	1
0	1	56	12	4	1	0	0	1	0	0	1	0	1
0	1	65	2	4	0	0	0	0	0	0	1	0	0
0	1	51	8	6	0	0	0	0	0	0	4	0	1
0	1	75	3	25	1	0	0	0	1	0	2	0	1
0	1	42	15	4	0	0	0	0	0	0	1	0	0
0	1	73	4	5	0	1	0	0	1	1	2	0	1
0	1	49	3	5	1	0	0	1	0	0	1	1	0
0	0	28	1.5	8	0	0	0	0	0	0	1	0	1
1	1	71	1	16	1	0	1	0	0	0	1	0	1
1	1	49	10	15	0	0	0	0	0	0	1	0	0
0	1	47	10	9	1	1	0	0	0	0	3	0	1
0	0	71	24	8	1	1	0	0	0	0	3	0	0
1	1	18	2	18	1	0	0	0	0	0	1	0	1
0	1	67	1.5	2	1	0	0	0	1	1	2	0	0
0	1	60	2	12	1	0	0	1	0	0	3	1	0
1	1	64	2	4	1	0	0	0	0	0	1	1	0
1	1	74	3.5	3	1	0	0	0	0	0	3	1	0
1	0	75	0.5	15	1	1	0	0	1	0	2	1	1
0	0	70	2	16	0	0	0	0	0	0	1	0	1
0	1	64	0.5	14	1	0	1	0	1	0	1	0	1
0	1	64	3	9	0	0	0	0	1	0	2	0	1
0	1	69	6.5	16	1	1	0	0	0	0	1	0	1
0	1	66	5	27	1	0	0	0	0	0	1	0	1
0	1	32	11	11	0	0	0	0	1	0	2	0	1
1	1	72	5	3	1	0	0	0	0	1	1	0	0
1	0	64	11	3	1	1	0	0	0	0	1	0	0
0	1	74	2	16	1	0	0	1	0	0	1	0	1
1	0	68	2	17	1	1	0	1	0	0	1	1	1
0	1	76	5.5	3	0	0	0	0	1	0	2	0	0
0	1	68	3.5	15	0	0	0	0	0	0	1	0	1
1	1	39	22	3	0	1	0	0	0	0	1	0	0
0	1	75	3.5	8	1	0	0	1	0	0	1	1	0
1	0	57	14	2	0	0	0	0	0	0	2	0	0
0	1	35	3.5	16	0	0	0	0	1	0	2	0	1
1	1	66	5	6	0	0	0	0	1	0	4	0	1
0	0	78	24	27	1	0	0	0	1	0	1	0	0
0	1	54	24	37	1	1	0	0	0	0	1	0	0
1	1	73	4	13	0	0	0	0	0	0	1	0	1
0	1	57	15	11	1	0	0	0	0	0	1	0	0
1	1	77	2	15	1	1	0	0	0	0	1	1	1
1	1	63	3.5	8	1	0	0	0	0	0	1	0	1
0	1	68	0.5	17	0	1	0	0	1	0	1	0	0
0	1	65	12	0	1	1	0	0	0	0	1	0	0
1	0	80	2.5	18	1	0	0	0	1	0	1	1	0
0	1	59	3	13	1	0	0	0	0	0	1	0	1
0	1	44	4	3	1	0	0	1	0	0	4	0	1
0	0	68	2	2	1	0	0	1	0	0	3	1	0
0	1	61	15	6	1	0	0	1	0	1	1	0	0
0	1	80	3	12	1	1	0	0	1	1	2	0	0
0	1	79	24	5	1	0	1	0	1	0	1	0	0
1	1	64	4	11	1	0	0	0	0	0	1	0	1
0	1	42	4	2	1	1	0	1	0	1	1	1	0
0	1	49	10	15	1	0	0	0	0	0	4	0	0
0	1	40	3	13	1	0	0	0	0	0	1	1	0
1	1	55	24	14	1	0	0	0	0	1	1	0	0
0	1	73	2	17	0	0	1	0	0	1	1	1	0
0	1	62	3.5	2	0	0	1	1	0	0	1	1	0
0	1	72	1	12	1	0	0	0	0	0	1	1	1
0	1	44	4	11	0	0	0	0	0	0	1	0	1
0	1	62	8	18	0	0	0	0	0	0	1	0	1
0	1	57	17	8	1	0	0	0	0	0	1	0	1
1	1	53	12	13	1	0	0	1	0	0	1	0	0
0	1	79	4.5	1	0	0	0	0	0	0	1	1	0
0	1	72	2.5	6	1	1	0	0	0	0	1	1	0
0	0	78	5	17	1	0	0	0	0	1	1	1	0
0	0	76	23	3	1	0	0	0	1	1	2	0	0
0	1	76	3	5	1	0	1	0	1	0	1	1	0
1	1	66	10	14	0	0	0	0	0	0	1	0	1
0	0	68	2	1	1	0	0	0	1	0	2	1	0
0	1	44	2	1	1	0	0	1	0	0	1	1	0
0	1	76	24	3	1	1	0	0	0	0	1	0	0
0	0	72	4	15	1	0	1	0	1	0	2	0	1
0	0	60	5	13	1	0	0	0	0	0	1	0	1
1	0	75	12	4	1	0	0	1	0	0	1	0	0
0	0	77	3	3	1	1	0	0	0	1	1	1	0
1	1	57	9	2	0	0	0	0	0	0	2	0	1
0	1	55	3	1	0	0	0	0	0	0	3	1	0
0	1	68	3	35	1	0	0	0	1	0	2	0	1
0	1	31	11	4	0	0	0	0	0	0	1	0	1
0	0	59	4	15	0	0	0	1	0	0	1	0	1
0	1	48	6	9	0	0	0	0	0	0	1	1	0
1	0	48	3	12	1	0	0	0	1	0	2	0	1
0	0	52	2.5	9	0	0	0	0	1	0	2	0	1
0	1	57	16	12	0	0	0	0	0	0	1	0	1
1	1	56	0.3	0	1	1	0	0	0	0	1	0	0
0	0	70	4	9	1	0	1	0	0	0	2	0	1
0	1	66	5	0	1	0	0	0	0	0	1	0	1
1	1	70	12	9	1	1	0	1	0	0	1	0	0
0	1	66	24	3	1	1	1	0	0	0	1	0	0
0	0	68	24	8	1	0	0	0	0	0	1	0	1
0	1	42	6	34	1	0	0	0	0	0	1	0	1
0	1	44	19	26	0	0	0	0	0	0	4	0	1
0	1	58	5	24	1	0	0	0	0	0	1	0	1
0	1	58	24	9	1	0	1	0	0	0	3	0	0
0	0	72	24	2	1	0	0	0	0	1	1	0	0
1	0	75	2	16	1	1	0	0	1	0	2	0	0
1	0	66	3	19	1	1	0	0	0	0	1	0	1
0	1	51	4	3	1	1	1	0	0	0	1	1	1
0	0	79	1.5	3	0	0	0	0	1	0	2	1	0
1	1	75	3	11	1	0	1	0	1	0	2	0	1
0	1	76	24	1	0	0	0	0	0	0	1	0	1
0	1	75	8	10	1	0	0	0	1	0	2	0	1
1	1	68	21	13	0	0	0	0	0	0	2	0	1
1	1	63	4	0	0	1	1	0	1	0	2	0	0
1	1	75	9	17	0	0	0	0	0	0	2	0	0
1	1	68	7	7	0	0	0	0	0	0	5	1	0
0	1	76	24	5	1	0	0	1	0	1	1	0	0
0	1	80	3.5	9	0	1	0	0	1	0	2	0	1
0	0	73	11	10	1	0	0	0	1	0	1	0	1
1	0	59	1	9	0	0	0	0	0	0	3	1	0
1	0	71	5	11	0	0	0	0	1	0	2	0	1
1	1	67	6	14	0	0	0	0	0	0	1	1	0
0	0	79	8	20	0	0	0	0	1	1	1	0	1
0	0	73	11	3	1	1	0	0	1	0	2	0	1
0	1	56	11	4	1	1	0	1	0	0	1	0	0
0	1	53	24	0	0	0	0	0	0	0	4	0	0
0	0	79	8	9	1	0	0	0	0	0	1	0	1
0	1	62	19	12	0	0	0	0	0	0	1	0	1
0	1	74	1.5	3	1	0	0	1	0	0	1	0	1
1	0	74	8	12	0	0	0	0	1	0	2	0	1
0	1	38	24	0	1	0	0	0	0	0	3	0	0
1	1	60	5	12	1	1	0	0	1	0	2	1	0
0	0	67	1	11	0	0	0	0	1	0	1	0	1
0	0	77	3	3	1	0	0	0	1	0	3	1	0
0	0	78	3	20	1	1	0	0	0	0	1	0	1
0	1	49	24	3	1	1	0	0	0	0	3	0	0
0	1	50	15	5	0	0	0	1	0	0	1	1	0
0	0	75	24	21	0	0	0	0	1	1	2	0	0
0	1	61	24	0	1	1	0	0	1	1	1	0	0
0	0	76	24	10	0	0	0	0	0	0	1	0	0
0	1	47	4	18	0	0	0	0	0	0	2	0	1
0	1	74	6	2	0	1	0	0	0	0	3	1	0
0	0	74	4	12	0	0	0	0	1	0	2	0	1
0	1	48	4	18	1	0	0	0	1	0	2	0	1
0	1	79	24	7	0	0	0	0	0	0	1	0	0
0	1	65	3	15	0	0	0	0	0	0	1	1	0
0	1	80	24	8	1	0	0	0	0	0	1	0	0
1	1	69	5	3	1	0	0	0	0	0	1	0	0
0	0	80	11	2	1	1	0	0	0	0	3	0	0
1	0	66	4	4	1	0	0	0	0	1	1	0	0
0	1	27	24	11	1	1	0	0	0	0	1	0	0
1	0	80	4	15	1	0	0	0	1	0	2	0	1
0	0	77	6	15	1	0	0	0	1	0	1	0	1
1	1	52	4	4	1	0	0	1	0	0	3	0	0
1	1	58	5	0	1	0	0	0	0	0	3	0	0
1	0	75	3	16	0	0	0	0	0	0	1	0	1
1	1	57	2	0	0	1	0	0	0	0	3	0	0
1	1	62	24	0	1	0	0	0	0	0	1	0	0
0	1	65	8	9	0	0	0	0	0	0	1	0	1
0	1	26	14	10	1	1	0	1	0	0	1	0	1
0	0	54	14	9	1	0	0	0	1	0	1	0	1
0	1	74	4	10	1	0	0	0	1	0	2	0	1
0	0	68	5	3	0	0	0	1	0	0	1	0	0
0	0	57	11	13	0	0	0	0	1	0	1	1	1
0	1	68	12	18	0	0	0	0	1	0	1	1	0
0	0	78	10	3	1	0	1	0	1	0	1	0	0
0	1	74	2.5	21	1	0	1	0	1	0	2	1	1
1	1	40	6	18	1	0	0	0	0	0	1	0	1
1	1	67	2	14	0	1	0	0	0	0	1	0	0
0	1	74	2	9	1	1	0	0	0	0	1	1	1
1	1	61	2	11	1	0	1	0	1	0	2	0	1
0	0	70	5	25	0	1	1	0	1	0	2	0	1
0	0	80	24	9	1	0	0	0	1	0	2	0	1
0	1	46	8	15	1	0	0	0	0	0	1	0	1
0	0	77	4	25	1	1	0	0	0	0	1	0	1
0	1	77	3	6	1	1	0	0	0	1	1	1	0
0	1	49	2	15	1	0	0	0	0	0	1	1	1
1	0	21	3	1	0	0	0	1	0	0	3	1	0
0	0	72	24	0	1	1	0	0	0	0	4	0	0
0	1	53	21	12	1	1	0	0	0	0	1	0	1
0	1	44	3	1	1	0	0	1	0	0	1	1	0
0	1	33	5	14	0	0	0	1	0	0	1	0	1
0	0	76	8	22	1	0	0	0	1	0	2	1	1
0	0	49	24	6	0	0	0	0	0	0	3	1	0
0	1	76	8	5	1	1	0	0	0	1	1	0	1
0	1	31	5	15	0	0	0	0	0	0	1	0	1
0	1	56	7	15	0	1	0	0	0	0	1	1	1
0	1	36	15	1	1	0	0	0	0	0	1	0	0
0	0	77	3	20	1	0	0	0	1	0	2	0	1
0	1	63	7	17	0	0	0	0	0	1	1	0	1
0	1	73	5	6	1	1	1	0	1	0	2	0	0
1	1	36	12	2	0	0	0	0	1	0	1	1	1
0	1	76	3.5	16	1	0	0	0	1	1	2	0	1
0	1	67	4	20	0	0	0	0	1	0	2	0	1
1	0	60	7	6	1	0	0	0	0	0	5	1	0
0	1	75	8	8	1	0	0	0	0	0	1	0	0
0	1	31	1	16	1	0	0	0	0	0	4	0	1
0	0	78	5	14	1	0	0	0	1	0	2	0	1
1	0	47	12	2	1	0	0	0	0	0	3	0	0
0	0	79	4	12	1	0	0	0	1	0	2	1	1
1	1	52	5	14	1	0	0	0	0	0	1	0	1
0	0	78	3	9	1	0	0	0	0	0	1	1	0
0	1	63	3.5	14	1	0	0	0	0	0	1	1	1
0	1	69	4	13	1	0	0	0	0	0	1	0	1
0	1	68	16	9	1	0	0	1	1	0	2	0	0
0	1	80	3	25	1	0	0	0	0	0	1	0	1
0	0	70	8	30	1	0	0	0	1	0	2	0	1
0	1	74	24	6	1	0	0	0	0	0	1	0	0
0	0	37	24	15	0	0	0	0	0	0	1	0	1
0	1	68	0.5	12	1	0	0	0	0	0	1	1	0
0	1	37	24	0	0	0	0	0	0	0	4	0	0
0	0	77	3	21	0	0	0	0	1	0	2	1	0
0	0	47	7	15	0	0	0	0	0	0	1	0	0
0	0	70	5	25	1	0	0	0	1	0	2	0	1
0	1	75	20	15	1	0	0	0	0	0	1	0	0
0	1	69	5	18	0	1	0	0	0	0	1	0	1
0	1	53	10	14	1	0	0	0	0	0	1	0	1
1	1	62	1	5	0	0	0	0	0	0	2	0	0
0	1	66	2	13	0	0	0	1	0	0	1	1	1
0	0	79	14	9	1	0	0	0	1	0	2	0	0
0	1	40	5	4	1	1	0	1	0	0	3	0	0
0	0	74	24	4	1	1	0	0	0	0	1	0	0
1	1	70	7	8	0	0	0	0	1	0	2	0	0
0	1	49	6	18	0	0	0	0	1	0	2	0	1
1	1	67	24	1	1	1	1	0	0	0	1	0	0
0	1	67	18	1	0	0	0	0	1	0	2	0	0
0	0	77	24	4	1	1	0	0	0	1	1	0	0
1	0	70	9	14	1	0	0	0	1	0	2	0	0
0	0	78	5.5	15	0	0	0	0	1	0	2	1	0
0	0	69	20	28	1	1	0	0	1	0	2	0	0
0	1	68	13	9	1	0	0	0	0	0	1	0	0
0	0	52	11	9	0	1	0	0	0	0	1	0	1
0	1	59	5	5	1	1	0	0	0	0	1	0	1
1	1	81	0.5	12	1	1	1	0	1	1	2	0	0
0	0	69	16	9	1	0	0	0	0	0	1	0	0
0	0	62	24	3	1	1	0	0	0	1	4	0	0
0	1	77	24	5	1	1	0	0	0	0	1	0	0
0	1	49	17	12	0	0	0	0	0	0	4	0	1
1	0	71	4	12	0	0	0	0	1	0	2	0	1
1	1	67	7	3	1	1	0	0	0	0	3	0	0
0	0	64	1	22	0	0	0	0	1	0	2	0	1
0	1	69	6	24	1	1	0	0	0	0	1	1	1
0	1	77	8	18	1	1	0	0	0	0	1	0	1
0	1	68	8	15	0	1	0	1	1	0	2	0	1
0	1	54	8	20	1	0	0	0	0	0	1	0	1
0	1	45	4	3	1	1	0	0	0	0	3	1	0
0	0	58	5	9	1	0	0	0	1	0	2	0	1
0	1	58	5	11	1	0	0	1	0	0	1	0	1
1	0	69	2	18	1	1	0	0	1	1	2	0	0
0	1	71	5	9	1	0	0	0	0	0	1	0	1
0	1	80	12	7	0	0	1	0	1	0	2	0	1
0	0	63	20	1	0	0	0	0	0	0	1	0	0
0	1	51	22	4	1	1	0	0	0	0	1	0	0
0	0	52	5	22	0	0	0	0	1	1	2	0	1
1	0	71	0.5	2	1	0	0	0	1	0	2	0	1
1	1	76	2	12	1	0	0	0	0	0	1	0	0
0	1	60	6	10	0	0	0	0	0	0	1	0	1
0	0	67	14	6	1	0	0	0	0	1	3	0	0
0	1	77	3	14	0	0	0	0	0	0	1	1	0
1	1	51	2	0	1	0	0	0	0	0	3	0	0
0	1	77	14	5	0	0	0	0	0	0	1	0	0
0	0	53	13	13	1	0	0	0	1	0	2	0	1
0	1	30	24	4	0	0	0	0	0	0	1	0	0
0	0	70	10	12	1	1	0	0	0	0	4	0	0
0	0	67	6	7	1	1	0	1	0	1	1	1	0
1	1	69	1	0	1	1	0	0	0	0	5	0	0
1	1	57	6	19	1	0	0	0	0	0	1	0	0
0	1	76	24	2	1	1	0	0	1	0	2	0	0
1	1	64	3	13	0	0	0	0	1	0	2	0	0
0	1	58	14	17	1	0	0	0	0	0	1	0	0
0	1	59	3	9	1	0	0	0	0	0	1	0	1
0	1	75	7	8	1	0	0	1	0	0	1	0	1
0	1	73	11	13	1	0	1	0	0	0	1	0	1
0	1	76	3	11	1	0	0	0	1	0	2	1	1
0	1	76	7	8	0	1	0	0	0	1	1	0	0
0	0	79	3	4	0	1	0	1	0	1	1	1	0
1	0	67	3	2	1	0	0	0	0	0	5	0	0
0	1	67	4	4	1	0	0	0	0	0	3	1	0
1	0	73	16	7	1	0	0	0	0	1	1	0	0
0	1	52	3	12	1	0	0	0	0	0	1	0	1
0	1	79	3	20	1	0	0	0	1	0	2	0	1
0	1	51	24	8	0	0	0	0	0	0	4	0	0
0	1	54	6	1	1	1	0	1	0	0	3	0	0
0	1	50	10	6	1	0	0	0	0	0	1	0	0
0	1	55	24	5	0	0	0	0	0	0	1	0	0
0	0	74	19	14	1	0	1	0	0	0	1	0	0
0	1	78	4	25	1	0	0	0	1	0	2	0	1
0	1	63	24	9	1	0	0	1	0	0	1	0	0
0	1	53	11	3	1	1	0	0	0	0	1	0	0
0	0	77	2	13	1	0	0	0	1	1	2	0	1
0	1	56	2	12	1	0	0	0	0	0	1	0	1
0	1	73	8	33	0	0	0	0	0	0	1	0	0
0	1	79	2	15	1	0	1	0	1	0	2	0	1
0	0	66	3	10	1	1	0	1	0	0	1	0	0
0	1	73	1	6	0	0	0	0	0	0	1	0	1
0	0	71	8	16	0	0	0	0	1	0	2	0	0
0	0	71	7	15	1	0	0	0	1	1	2	0	0
0	1	53	7	16	0	0	0	0	0	0	4	0	1
0	1	49	4	3	1	0	0	0	0	0	1	1	0
0	1	34	7	2	0	0	0	0	0	0	1	1	0
0	1	45	3	7	0	0	0	0	0	0	1	1	0
0	1	54	8	3	0	0	0	1	0	0	3	0	0
0	0	77	5	36	0	0	1	0	0	0	1	0	1
0	1	70	3	2	0	0	0	0	0	0	3	1	0
0	1	79	15	8	1	1	0	0	1	0	1	0	0
0	1	72	3	14	0	1	0	0	1	0	2	0	1
0	1	76	3	2	0	1	0	0	0	1	1	0	1
0	0	75	1.5	19	1	0	1	0	0	1	1	0	0
0	1	57	2	7	1	1	0	0	0	0	1	0	1
0	0	65	2	15	0	0	0	0	1	0	2	0	1
0	1	65	24	15	0	1	0	0	0	0	1	0	0
0	1	57	3	7	1	0	0	1	0	0	1	1	1
0	0	63	12	30	0	0	0	0	0	0	1	0	0
0	1	46	7	11	1	1	0	1	0	1	1	0	1
0	0	47	14	16	1	0	0	0	0	0	1	0	1
0	0	66	2	11	1	1	0	1	0	1	1	0	1
0	0	66	4	11	1	1	0	0	0	1	1	0	0
0	0	68	4.5	5	1	1	0	0	0	0	3	0	0
0	0	58	5	8	1	1	0	1	0	0	1	0	0
0	1	69	6	12	0	0	0	0	0	0	1	1	1
0	1	61	5	10	1	0	0	0	0	0	1	0	1
0	0	74	4	20	1	0	0	0	1	0	2	1	1
0	0	80	5	14	1	1	1	0	1	0	1	0	1
0	1	65	5	6	1	1	0	1	1	0	1	0	0
0	1	78	3	9	1	0	0	0	1	0	2	0	1
0	0	71	1	20	1	1	1	0	0	0	1	0	1
0	1	80	24	4	0	1	0	1	0	0	1	0	0
0	0	79	2	22	1	1	0	0	0	0	1	0	1
0	0	65	2	20	0	0	0	0	0	0	3	0	1
0	1	48	24	2	1	1	0	0	0	0	1	0	0
0	0	80	3	17	1	1	0	0	1	0	3	0	1
0	0	68	4	1	1	0	0	0	0	0	1	0	0
0	0	79	3	32	1	0	0	0	1	0	1	0	1
0	1	71	2.5	11	0	1	0	1	0	0	1	1	0
0	0	52	4	14	0	1	0	0	0	0	3	1	0
0	0	73	4	8	1	0	1	0	0	0	1	0	1
0	0	77	7	3	0	0	0	0	0	0	1	0	0
0	1	56	4	3	1	0	0	0	0	0	3	1	1
0	1	49	5	9	0	0	0	0	0	0	3	0	1
0	1	65	5	12	0	1	0	1	0	0	1	0	1
0	1	79	5	3	0	0	0	0	0	0	1	0	0
0	1	67	2	18	1	0	0	1	0	0	3	0	1
0	0	50	20	16	0	0	0	0	0	0	2	0	0
0	1	75	3	15	1	0	0	0	0	0	3	0	1
0	0	65	1	16	0	0	0	0	1	0	3	1	0
0	0	73	4	35	1	0	0	0	0	0	1	0	1
0	1	48	7	5	1	0	0	0	1	0	1	0	0
0	0	76	3	12	1	1	0	1	1	0	3	1	0
1	1	68	2	5	1	1	0	0	0	1	1	1	0
0	1	71	5	27	1	0	0	0	0	0	1	0	1
0	1	76	3	18	0	0	0	0	0	0	3	0	0
0	0	53	3	8	0	0	0	0	1	0	1	1	0
0	1	66	5	17	1	1	0	0	1	0	1	0	0
0	0	64	6	2	0	1	0	0	0	0	2	0	0
0	0	72	3	4	1	1	1	1	1	0	1	0	1
0	0	77	2	14	1	0	0	0	1	0	3	1	1
1	1	38	5	7	1	0	0	0	0	0	1	1	0
0	1	70	10	5	1	1	0	0	0	0	2	0	1
0	1	20	4	13	0	0	0	0	0	0	1	0	1
1	0	42	4	14	0	0	0	0	1	0	2	1	1
0	1	58	9	7	1	1	0	0	0	1	1	0	1
0	1	67	15	1	0	1	0	1	0	0	2	0	0
1	1	46	3	16	1	0	0	0	0	0	1	0	1
1	1	64	2	0	0	0	0	0	0	0	1	0	0
0	0	78	1.5	14	0	0	0	0	1	0	3	0	1
0	1	67	6	26	1	1	0	0	0	0	1	0	1
1	0	66	16	28	0	0	0	0	1	0	2	0	0
0	1	44	17	0	0	0	0	0	0	0	2	0	0
0	0	76	12	5	0	0	0	0	0	0	1	0	0
0	1	68	4	19	0	0	0	0	0	0	1	0	1
0	1	32	24	5	0	0	0	0	0	0	2	0	0
1	0	73	4	13	1	0	0	0	1	0	2	1	1
1	1	73	2	4	0	0	0	0	0	0	3	1	0
1	1	70	12	2	1	1	0	0	0	1	1	0	0
0	1	71	4	2	0	0	0	0	0	0	2	0	0
0	0	71	6	14	1	0	0	0	1	0	3	0	0
0	0	76	3	5	1	0	1	1	0	0	2	1	0
0	0	73	24	0	1	0	0	0	0	0	3	0	0
0	1	79	2	14	0	0	0	0	1	0	3	0	1
0	1	77	5	22	0	0	0	0	1	0	3	0	1
0	1	63	2	15	0	0	0	0	0	0	1	1	0
0	1	21	4	2	0	0	0	0	0	0	2	1	0
0	0	69	1	15	1	1	0	0	1	0	3	0	1
0	0	49	4	5	0	0	0	0	0	0	2	1	0
0	1	71	1	16	0	0	0	0	1	0	2	0	1
0	1	61	16	10	0	0	0	0	0	0	3	0	0
0	0	67	6	6	1	1	1	0	0	0	2	1	0
0	1	67	20	5	1	0	0	0	0	0	2	0	0
1	0	72	5	3	1	1	0	0	0	0	3	0	0
1	1	66	3	18	0	0	0	0	0	0	1	0	0
1	1	66	5	7	0	0	0	0	0	0	1	0	0
0	0	72	4	11	1	0	0	0	0	0	2	0	1
0	0	64	7	2	0	0	0	0	0	0	2	0	0
0	1	61	3	7	1	1	0	0	1	0	1	0	1
1	1	49	3	9	1	1	0	0	0	0	3	0	0
0	0	76	5	20	1	0	0	0	0	0	3	0	0
1	0	77	4	18	1	0	1	0	1	0	2	1	1
0	0	75	2.5	3	0	0	0	1	0	0	3	1	0
0	0	74	13	12	1	0	0	0	0	0	1	0	0
0	1	78	5	18	1	0	1	0	1	0	3	0	1
1	0	63	5	11	0	0	0	0	1	0	2	0	1
1	1	63	3	9	0	0	0	0	1	0	2	1	0
0	1	54	10	4	1	1	0	0	0	0	1	0	0
0	0	80	4	20	0	0	1	0	0	0	3	0	1
0	0	79	6	15	1	0	0	0	1	1	3	0	1
1	1	62	8	4	1	0	0	1	0	0	1	0	0
1	1	69	1	23	1	1	1	1	1	0	2	0	0
0	1	67	9	6	1	0	0	1	0	0	3	0	0
0	1	47	9	8	0	0	0	0	1	0	2	0	0
0	1	64	4	16	0	0	0	0	0	0	4	0	1
0	1	77	6	4	1	0	0	0	0	0	2	0	0
0	0	79	7	22	1	0	0	0	1	0	3	0	0
0	1	60	24	2	1	0	0	0	0	0	2	0	0
1	1	40	2	2	1	0	0	0	0	0	4	0	0
0	1	61	3	12	1	0	0	0	0	0	3	0	0
0	1	78	4	21	1	0	0	0	0	0	1	1	1
0	1	79	4	6	1	1	1	0	1	1	3	0	0
0	1	57	3	2	0	0	0	0	0	0	3	0	0
0	0	78	4	17	0	0	0	0	0	0	3	1	1
0	1	73	23	20	1	0	0	0	1	0	3	0	0
0	0	57	3	7	0	1	1	0	1	0	3	1	0
0	1	66	24	3	1	0	0	0	0	0	2	0	0
1	1	20	6.5	1	0	0	0	0	0	0	4	0	0
0	1	44	24	0	1	0	0	0	0	0	2	0	1
0	1	79	5	18	1	1	0	0	0	1	1	1	0
0	0	70	5	25	0	0	0	0	0	0	2	0	1
0	1	66	17	1	0	0	0	0	0	0	4	0	0
0	1	80	2	14	0	1	0	0	1	1	3	0	0
0	0	65	4	17	1	1	0	0	1	0	3	1	0
0	1	43	5	18	0	0	0	1	0	0	1	0	1
0	1	80	12	6	1	0	0	0	1	0	3	0	0
0	1	56	3	14	1	0	0	0	1	0	3	1	1
0	1	64	6	9	1	0	0	0	1	1	2	0	0
0	1	44	24	3	0	1	0	0	0	0	1	0	1
0	1	79	3	13	1	0	0	0	1	0	1	1	1
0	0	74	7	12	1	0	0	0	1	0	3	0	1
0	1	75	7	0	0	0	0	0	0	0	3	0	0
0	0	79	4	10	1	1	0	0	1	0	1	0	0
0	1	72	6	2	1	1	1	0	0	1	2	0	0
0	0	71	2	9	0	0	0	1	0	0	3	1	0
0	0	79	24	8	1	1	0	0	0	0	1	0	0
0	1	46	3	12	0	0	0	1	0	1	3	0	1
0	1	45	13	1	0	0	0	1	0	0	3	0	0
0	0	57	4	12	1	1	0	1	0	0	1	0	1
0	1	73	6	10	0	1	0	0	1	0	2	0	0
0	0	79	7	21	1	1	0	1	1	0	3	0	0
0	0	68	4	14	0	0	0	0	1	0	2	0	1
0	0	79	6	12	1	0	0	0	0	1	3	0	1
0	1	64	15	6	1	1	1	0	0	0	1	0	1
0	0	27	4	21	0	0	0	0	0	0	1	0	1
0	0	70	6	3	1	0	0	0	1	0	2	0	0
0	0	45	6	17	0	0	0	0	1	0	3	0	0
0	0	75	3.5	21	1	0	0	0	1	0	1	1	0
0	0	68	10	21	0	0	0	0	1	0	2	0	0
0	0	78	5	15	1	1	0	0	1	0	3	0	0
0	1	63	4	18	0	0	0	0	0	1	3	1	1
0	0	79	8	18	1	1	0	0	0	0	3	0	0
0	1	69	6	2	1	1	0	0	0	0	1	0	0
0	1	68	9	9	1	1	1	0	0	0	1	1	0
0	1	52	4	6	1	1	0	0	0	0	3	1	0
0	1	69	24	1	1	0	1	0	0	1	1	0	0
0	1	53	24	11	0	0	0	0	0	0	1	0	0
0	1	76	4	16	1	1	0	1	1	0	3	1	0
0	0	75	12	3	1	0	0	0	1	0	2	0	0
0	0	62	2	5	1	0	0	0	0	0	3	1	0
0	1	65	3	5	1	0	0	0	0	0	1	1	0
0	0	77	9	6	1	0	1	0	0	0	1	0	0
0	1	60	4	5	0	0	0	0	0	0	3	1	0
0	0	57	8	10	1	0	0	0	0	0	1	0	1
0	1	76	6	3	1	0	0	0	0	0	3	0	0
0	1	53	3	15	1	0	0	0	0	0	1	0	1
0	0	57	3	10	1	0	0	0	0	0	2	0	1
0	1	75	12	13	0	0	0	0	1	0	2	0	0
0	0	55	5	19	0	0	0	0	0	0	3	0	1
0	1	58	7	3	1	0	0	0	0	0	1	0	0
0	0	53	3	0	1	0	0	0	0	0	3	0	0
0	0	76	3	1	1	0	0	0	0	0	3	0	0
0	1	77	3	11	1	0	0	0	1	0	2	1	0
0	0	49	6	8	1	1	0	0	0	0	3	0	0
0	0	80	4	22	0	1	0	0	1	0	3	1	1
0	1	78	3	28	1	0	0	0	0	0	3	1	0
0	0	79	24	0	0	0	0	0	1	0	3	0	0
0	1	79	24	0	1	1	0	0	0	1	3	0	0
0	1	44	6	1	1	0	0	0	0	1	1	0	0
0	1	55	5	3	1	1	0	0	0	0	3	0	0
0	1	68	4	35	0	1	0	0	0	0	3	0	1
0	0	77	5	4	0	0	0	0	0	0	3	0	0
0	1	62	4	8	1	1	0	0	0	0	1	0	1
0	0	64	8	11	1	0	0	0	0	0	1	0	0
0	0	72	7	4	1	1	0	0	0	0	1	0	0
0	0	76	14	23	1	1	0	0	1	1	1	0	0
0	1	32	24	7	1	0	0	0	0	0	1	1	0
0	1	66	5	30	1	0	0	0	0	0	1	0	1
0	0	53	3	11	1	0	0	0	0	0	1	1	0
0	0	64	3	22	0	0	0	0	0	0	3	1	0
0	0	53	24	0	1	1	0	0	0	1	1	0	1
0	1	64	20	5	1	0	0	0	0	0	3	0	0
0	1	76	4	8	1	0	0	0	1	0	1	0	1
0	1	64	24	3	0	1	0	0	0	0	3	0	0
0	1	53	5	13	0	0	0	0	0	0	3	0	1
0	1	61	3	21	0	0	0	0	0	0	3	0	0
0	0	69	3	12	1	0	0	0	0	1	1	0	0
0	1	56	6	6	0	1	0	0	0	0	1	0	0
0	0	79	3	16	1	0	0	0	1	0	3	0	0
0	1	79	6	12	1	0	0	0	1	1	3	0	1
0	0	69	3	24	1	0	0	0	0	0	3	1	1
0	1	78	2	16	1	0	0	0	1	0	1	1	1
0	1	56	24	2	0	0	0	0	0	0	2	0	0
0	0	67	20	5	1	0	0	0	0	0	3	0	0
0	1	54	3	20	0	0	0	0	1	0	3	0	1
0	0	57	5	5	0	0	0	0	1	0	2	0	0
0	1	78	24	4	1	1	0	0	0	0	1	0	0
0	0	70	3	19	0	0	0	0	1	0	3	1	1
0	0	67	24	14	0	1	0	0	0	0	1	0	0
1	1	74	3	11	1	1	1	0	1	0	2	0	0
0	1	54	5	5	0	0	0	0	0	0	4	1	0
0	0	75	6	30	0	0	0	0	1	0	1	0	0
0	1	80	4	8	1	0	0	0	0	0	1	0	1
0	1	67	2	12	1	0	0	0	1	0	1	0	0
0	1	52	3	7	1	1	0	0	0	1	1	0	1
0	1	51	3	3	0	0	0	0	0	0	2	0	0
0	1	59	24	12	1	0	0	0	0	0	3	0	0
0	1	78	24	19	1	1	1	0	0	0	1	0	0
0	1	57	14	12	1	1	0	0	0	0	1	0	1
0	1	52	21	2	0	0	1	0	0	1	2	0	0
0	1	71	3	13	1	0	0	1	0	0	1	0	1
0	1	78	4	0	0	0	1	0	1	0	2	0	0
0	1	51	24	10	1	0	0	0	0	0	1	0	1
0	0	79	4	19	1	0	0	0	1	0	1	0	1
0	1	62	3	0	0	1	0	0	0	0	4	0	0
0	0	71	8	13	1	0	0	0	1	0	1	0	1
0	1	66	6	7	1	0	0	0	0	0	3	0	0
0	1	55	24	25	0	0	0	0	1	0	3	0	0
0	1	57	5	5	0	1	0	0	0	0	1	1	1
0	0	78	4	0	1	0	0	0	0	1	1	0	0
0	1	78	1	0	1	1	0	0	0	0	3	0	0
0	1	52	5	15	1	0	0	0	0	0	1	0	1
0	0	80	4	10	0	0	1	0	1	0	1	0	1
0	1	68	3	2	1	0	0	0	0	1	1	1	0
0	1	62	8	13	0	0	0	0	0	0	3	0	1
0	0	73	4.5	14	0	0	1	0	1	0	4	0	1
0	1	70	3	23	1	1	0	0	1	0	1	0	1
0	1	65	10	3	1	0	0	0	0	0	1	0	0
0	0	79	3	23	0	0	0	0	1	0	1	0	1
0	0	73	4	0	1	1	0	0	0	0	4	1	0
0	0	70	1	3	1	0	0	0	0	0	4	1	0
0	1	70	3	7	0	0	0	0	0	0	4	0	0
0	1	78	4	14	1	0	0	0	0	0	1	0	1
0	1	53	4	10	0	0	1	0	0	0	1	0	1
0	0	71	6	16	0	0	0	0	1	1	3	0	1
0	1	35	24	2	0	0	0	0	0	0	1	0	0
0	1	63	6	15	0	0	0	0	0	0	3	0	0
0	1	45	6	14	1	0	0	1	0	0	1	0	0
0	1	76	3	4	1	0	0	0	1	0	2	0	1
0	1	67	24	5	1	1	0	0	0	0	3	0	0
0	0	70	6	2	1	0	0	1	0	0	4	0	0
0	0	80	10	14	1	0	0	0	1	0	2	0	0
0	0	79	3	8	1	0	0	0	1	1	2	1	0
1	1	55	3	7	1	0	0	0	0	0	1	0	1
0	0	70	10	1	0	0	0	0	0	0	3	0	0
0	0	75	5	18	1	0	0	0	1	0	1	0	1
0	1	48	3	1	1	1	0	1	0	0	3	0	0
0	1	70	6.5	14	1	0	0	0	1	0	2	0	0
0	0	61	3.5	6	0	0	0	0	1	0	3	0	0
0	0	74	5	15	1	0	0	0	0	0	1	0	1
0	1	75	4	0	1	1	0	1	0	0	4	0	0
0	1	64	24	13	0	0	0	1	0	0	1	0	0
0	1	68	5	18	1	0	0	0	1	0	2	1	0
0	1	56	2	20	0	0	1	0	0	0	1	0	1
0	0	64	24	2	1	1	0	1	0	0	5	0	0
0	1	63	10	1	1	0	0	0	0	0	5	0	0
0	1	68	24	1	1	1	0	1	0	1	5	0	0
0	1	64	2	18	0	0	1	1	0	1	4	0	0
1	1	29	4	1	1	0	0	0	0	0	1	0	0
1	0	46	24	6	1	0	0	1	0	0	1	0	0
0	1	60	22	6	1	0	0	0	0	0	1	0	1
0	1	77	24	12	1	0	0	0	0	0	3	0	0
0	1	70	3	8	1	0	0	0	0	0	5	1	0
0	0	72	3	6	1	0	1	1	0	1	1	0	0
0	1	63	3	27	0	0	0	0	1	1	4	0	0
0	0	29	1	8	0	0	0	0	0	0	1	1	1
0	0	56	5	35	0	1	0	0	1	0	2	0	1
0	1	75	24	0	1	0	0	0	0	0	3	0	0
0	1	69	24	0	1	0	0	0	0	0	3	0	0
0	0	29	5	5	0	0	0	0	0	0	1	0	1
0	1	66	24	18	1	0	0	0	0	0	1	0	0
0	1	70	5	2	0	1	0	0	0	0	1	0	0
1	0	77	3	2	1	0	0	0	0	0	3	0	0
0	1	53	3	6	1	1	0	0	0	0	1	1	0
0	1	54	3	15	1	0	1	0	1	0	2	0	1
0	1	77	4	11	0	1	0	0	0	0	1	0	1
0	1	41	14	1	1	1	0	0	0	0	3	0	0
0	1	70	3	23	0	0	0	0	0	0	1	1	0
0	1	73	4	14	1	0	0	0	1	0	2	0	0
0	1	68	4	15	1	0	0	0	0	0	1	0	1
0	1	74	5	5	1	0	0	0	0	0	1	0	0
1	1	78	4	8	0	0	0	0	1	0	2	0	0
0	1	71	5	1	0	0	0	1	0	0	3	0	0
0	0	66	4	5	0	0	1	0	1	1	3	0	0
0	1	63	6	21	1	0	0	0	0	0	1	0	1
1	0	53	11	10	1	0	0	0	0	0	1	1	0
0	0	54	24	0	0	0	0	0	0	0	3	0	0
0	0	70	6	37	0	1	0	0	1	0	2	0	0
0	1	66	7	3	1	0	0	1	0	0	1	0	0
0	1	65	3	5	1	1	0	0	0	0	5	0	0
0	1	56	1	18	1	0	0	0	0	0	5	1	0
0	1	55	24	4	1	1	0	1	0	0	5	0	0
0	1	51	3	8	0	0	0	0	0	0	2	1	0
0	0	72	5	21	1	0	0	0	1	0	2	0	1
0	1	47	20.5	24	0	0	0	0	1	0	1	0	0
0	1	57	24	13	0	0	0	0	0	0	1	0	0
0	1	42	7	24	0	0	0	0	0	0	1	0	1
0	0	77	2.4	26	1	0	0	0	1	0	1	1	1
0	1	75	3	2	1	1	0	0	0	0	5	0	0
0	1	75	5	14	1	1	0	0	1	0	1	0	1
1	1	54	6	0	0	0	0	1	0	0	3	1	0
0	1	74	5	2	1	0	0	0	1	0	2	0	0
0	0	80	4	20	1	0	0	0	0	0	1	1	0
0	1	55	21	5	1	1	0	1	0	0	1	0	1
0	0	47	5	1	1	0	0	0	0	0	5	0	0
0	1	57	11	20	0	0	0	0	1	0	3	0	0
0	0	80	5	25	1	1	0	0	1	0	1	0	1
1	1	60	4	2	1	1	0	0	0	1	3	0	0
0	0	77	24	0	1	1	0	0	1	0	5	0	0
1	1	34	24	11	0	0	0	0	0	0	1	0	0
0	1	29	24	10	0	0	0	0	0	0	4	0	0
0	1	47	16	38	0	0	0	0	0	0	5	0	1
0	1	62	5	1	0	1	0	0	0	0	4	0	0
0	0	73	6	28	1	0	0	0	1	0	2	0	0
0	0	64	6	35	0	0	0	0	1	1	2	0	0
1	1	45	10	5	0	0	0	0	0	0	5	0	0
0	1	70	3	14	0	0	0	0	0	0	5	1	0
0	1	54	24	3	1	0	0	0	0	0	4	0	0
0	1	67	8	3	0	1	0	0	0	0	1	0	0
0	1	78	5	23	0	0	0	0	1	0	1	0	0
0	0	57	2	19	1	0	0	0	1	0	1	1	1
0	0	77	3	19	0	0	0	0	0	0	1	0	1
0	1	65	19	15	0	0	0	1	0	0	1	0	0
0	0	56	2	4	0	0	0	0	0	0	3	0	0
0	0	65	4	12	1	0	0	0	1	0	1	0	0
0	0	27	4	1	0	0	0	0	0	0	5	0	0
1	1	51	2	5	0	0	0	0	0	0	1	1	0
0	1	71	6	11	1	0	0	0	0	0	1	0	0
0	0	68	4	5	1	0	0	0	1	1	1	0	1
1	1	55	24	15	1	1	0	1	0	1	1	0	0
1	0	84	10	2	1	0	0	0	0	0	3	0	0
0	1	72	3	1	1	0	0	0	1	0	2	0	0
0	0	80	3	19	1	0	0	0	1	0	1	0	1
0	0	43	20	15	0	0	0	0	0	0	4	0	0
0	1	66	4	12	1	1	0	1	0	0	4	0	0
0	1	64	0.5	1	0	1	0	0	0	0	3	0	0
0	0	75	24	10	1	1	0	0	1	0	3	0	0
1	1	68	24	20	0	0	0	1	0	0	4	0	0
0	1	53	5	0	0	0	1	1	0	0	5	0	0
1	0	86	4	14	1	1	1	0	0	0	1	0	1
0	1	56	24	1	1	1	1	1	0	0	5	0	0
0	0	69	5	18	1	0	0	0	1	0	1	0	1
0	0	72	24	10	1	0	0	0	0	0	1	0	0
1	0	76	5	6	0	0	0	1	0	0	5	0	0
0	0	70	3	18	0	0	0	0	1	0	1	1	1
0	1	57	2	1	1	0	0	1	0	1	3	0	0
0	1	77	12	12	1	0	0	0	1	0	1	0	0
0	1	71	4	16	1	0	1	0	1	0	2	1	1
0	1	74	24	4	1	1	0	0	0	0	3	0	0
1	1	74	7	4	0	0	0	0	1	1	2	0	0
0	0	69	3.5	20	0	0	0	0	1	0	1	0	1
0	0	50	4	0	1	0	0	0	0	0	3	0	0
1	1	66	4	27	0	0	0	0	1	0	2	0	1
0	1	54	2	37	1	0	0	0	0	0	1	0	1
0	0	72	4	21	1	1	0	0	1	0	2	0	1
1	1	61	5	22	1	1	0	0	0	0	1	0	1
0	1	67	24	4	0	1	0	0	0	0	1	0	0
0	1	52	5	15	0	1	0	0	0	1	5	0	0
0	1	70	5	1	1	1	0	0	0	0	5	0	0
0	1	72	4	21	1	0	0	0	1	0	2	1	0
0	1	56	3	3	1	0	0	0	0	0	3	1	0
1	1	85	24	21	0	0	0	0	1	0	2	0	0
0	1	57	3	17	0	0	0	0	0	0	1	0	1
0	0	80	3	12	1	1	1	1	0	0	1	1	0
0	1	78	24	11	1	1	0	0	0	0	1	0	0
0	1	66	4	4	1	1	0	0	0	0	4	0	0
0	1	78	24	18	1	1	1	0	0	0	1	0	0
1	1	43	24	5	1	0	0	0	0	1	3	0	0
1	1	67	24	1	1	1	0	0	0	0	3	0	0
0	1	80	5	13	1	0	0	1	0	0	1	1	1
0	0	54	2	4	0	0	0	0	0	0	2	0	0
0	1	77	24	4	1	1	0	0	0	0	3	0	0
1	1	54	6	4	1	1	0	0	0	0	1	0	0
0	0	72	3	14	0	1	0	0	1	0	1	0	1
0	1	73	24	4	1	0	0	0	0	1	1	0	0
0	1	79	2	12	1	0	0	0	1	0	2	1	1
0	1	55	4	4	1	1	0	0	0	0	3	1	0
1	1	74	6	10	1	0	1	0	1	0	2	0	0
0	1	76	4.7	2	1	0	0	0	1	0	1	0	0
0	1	80	4	12	0	0	1	0	0	0	1	1	0
0	0	70	5	6	0	0	0	0	1	0	2	0	0
0	1	65	24	7	0	0	0	0	0	0	1	0	0
0	1	76	24	35	1	0	1	0	1	0	2	0	0
0	1	53	9	2	0	0	0	1	0	0	5	0	0
0	0	65	11	2	1	1	1	1	0	0	3	0	0
0	1	53	9	0	1	0	0	0	0	0	5	0	0
0	1	54	24	0	1	0	0	0	0	0	3	0	0
0	1	76	3	13	1	0	0	0	1	1	2	0	0
0	1	64	24	4	1	1	0	0	0	0	3	0	0
0	0	58	24	5	1	1	0	0	0	0	1	0	0
0	1	70	24	9	1	0	0	0	0	1	3	0	0
0	0	75	24	18	0	0	0	0	1	0	2	0	0
0	1	57	24	3	1	1	0	1	1	0	2	0	0
0	1	74	5	6	1	0	1	1	0	0	5	0	0
0	1	80	24	3	0	0	0	0	1	0	3	0	0
0	1	43	10	20	1	0	0	0	0	0	1	0	0
0	1	56	6	2	1	0	0	1	0	0	5	0	0
0	1	53	1	8	1	0	0	0	0	1	1	1	0
0	1	70	24	2	1	1	0	1	0	1	3	0	0
0	0	73	4.2	35	1	0	0	0	1	0	2	1	1
0	0	68	3	19	1	0	0	0	1	0	3	0	1
0	0	57	2.5	2	0	0	0	0	0	0	3	0	0
0	1	62	22	1	1	0	0	1	0	0	5	0	0
0	0	55	4	6	1	0	0	0	0	1	5	0	0
0	1	33	3	10	0	0	0	0	0	0	4	0	1
0	1	79	5.75	20	0	0	0	0	1	0	2	0	0
0	1	65	6	4	1	0	0	0	0	0	1	0	0
0	0	63	24	10	1	0	0	0	1	0	2	0	0
1	1	67	24	3	1	0	0	0	1	0	2	0	0
0	0	75	3	3	0	0	0	0	1	0	2	1	0
0	1	68	3	5	1	1	0	0	0	0	1	0	0
0	1	51	7	5	0	0	0	0	0	0	4	0	0
0	0	78	5	9	1	0	0	0	0	0	5	0	0
0	1	63	3	16	0	0	0	0	1	0	2	0	1
0	1	61	3	3	0	1	1	1	0	0	3	0	0
0	0	66	4.5	4	0	0	0	0	1	0	2	1	0
0	0	67	12	2	1	1	0	0	0	0	1	0	0
0	1	62	6	2	0	0	0	0	0	0	1	0	0
0	0	65	2.5	3	1	1	0	0	0	0	3	1	0
0	1	61	24	6	1	1	0	1	0	0	3	0	0
0	1	72	5	18	0	0	0	0	1	0	1	0	0
0	1	80	3.5	14	1	0	0	0	0	0	5	1	0
0	0	55	3	14	0	0	0	0	1	0	2	1	1
0	1	65	3	3	1	1	0	0	0	1	3	0	0
0	1	55	3	1	1	1	0	1	1	0	1	0	1
0	1	75	6	14	1	1	0	0	0	0	1	0	0
0	0	61	5	23	0	0	0	0	1	0	1	0	1
0	0	55	5	33	0	0	0	0	0	0	3	0	1
0	1	37	3	0	1	0	0	0	0	0	4	1	0
0	1	47	24	13	0	0	0	0	1	0	2	0	0
0	1	56	24	10	0	0	0	0	0	0	1	0	0
0	0	71	24	0	1	0	0	0	0	0	3	0	0
0	1	77	5	20	1	1	0	0	0	0	1	0	1
0	0	63	24	2	1	1	0	1	0	0	1	0	0
0	0	77	14	22	1	0	1	1	1	0	2	0	0
0	1	53	9	22	0	0	0	0	0	0	1	0	1
0	1	49	3	3	1	0	0	0	0	1	3	0	1
0	1	37	5	0	1	0	0	1	0	0	5	0	0
0	1	53	20	8	0	0	0	0	1	0	2	0	0
0	0	78	4	9	1	0	0	0	0	0	1	0	0
0	1	77	24	10	1	0	0	0	0	0	3	0	0
0	1	67	2	37	1	1	0	1	1	0	2	0	0
0	0	60	24	9	1	1	0	0	1	1	4	0	0
0	0	77	24	2	1	0	0	0	0	0	1	0	0
0	1	79	5	9	1	0	0	0	1	0	2	0	0
0	1	56	3.5	2	0	0	0	0	0	0	5	1	0
0	1	44	3	11	0	1	0	0	0	0	5	0	0
0	1	60	5	14	0	0	0	0	1	0	2	0	0
0	1	52	24	2	0	1	0	0	0	0	3	0	0
0	0	69	6	8	0	0	1	0	1	0	2	0	0
0	0	63	2	8	0	0	0	0	0	0	4	1	0
0	1	74	5	2	0	0	0	0	0	0	3	0	0
0	1	61	24	12	0	0	0	0	0	0	5	0	0
0	1	79	3	18	0	0	1	0	1	0	2	0	0
0	1	34	2	3	1	0	0	0	0	0	3	1	0
0	0	80	2	7	1	1	0	0	0	0	5	1	0
0	1	50	3	11	1	0	0	0	0	0	1	1	0
0	1	69	24	2	1	0	0	0	0	0	5	0	0
0	0	70	5	6	1	1	0	0	0	0	3	0	0
0	1	77	24	4	1	0	0	0	0	0	4	0	0
0	0	68	2.5	2	0	0	0	0	0	1	1	1	0
0	1	71	17	2	1	0	0	0	0	0	1	0	0
0	1	77	4	15	1	0	0	0	0	0	5	0	0
0	1	51	4	12	0	0	0	1	0	0	1	0	1
0	1	73	3	2	0	0	0	0	1	0	4	1	0
0	1	77	5	15	0	0	0	0	1	0	1	0	0
0	1	46	5	17	0	0	0	0	0	0	1	0	1
0	1	53	1	0	0	0	0	1	0	0	4	0	0
0	1	45	3	0	1	0	0	1	0	0	3	1	0
0	0	67	6	19	0	0	0	0	0	0	3	0	0
0	1	74	4	17	1	1	0	1	0	1	1	1	1
0	1	49	6	6	0	0	0	0	0	0	1	0	0
0	0	58	5	2	0	0	0	0	1	0	2	0	1
0	1	68	2	13	0	0	0	0	0	0	1	1	0
1	1	46	24	13	0	1	0	1	0	0	1	0	0
0	0	72	24	11	0	1	0	0	1	0	2	0	0
0	0	75	2	19	0	1	1	0	1	0	2	1	1
0	0	77	24	2	1	1	0	0	0	0	1	0	0
0	1	58	24	3	0	0	0	0	1	0	2	0	0
0	0	61	2	9	1	1	0	0	0	0	5	0	0
0	1	67	22	23	0	0	0	0	0	0	4	0	0
0	1	58	24	1	1	0	0	0	0	0	3	0	0
0	0	74	3	14	1	0	0	1	1	0	1	0	0
0	1	63	6	8	1	1	1	0	0	0	1	0	0
0	1	78	5	3	1	0	1	0	0	0	5	0	0
0	1	72	4	12	1	0	0	0	0	0	1	1	1
0	0	73	2	4	0	0	0	0	0	0	5	1	0
0	0	67	24	2	1	1	0	0	0	0	2	0	0
0	0	55	24	11	0	0	0	0	1	0	2	0	0
0	1	50	14	9	1	0	0	0	0	0	5	0	1
0	0	37	4	7	0	0	0	0	1	0	3	0	1
0	1	51	7	2	1	1	0	1	0	0	5	0	0
0	1	33	3	20	0	0	0	1	0	0	1	1	1
0	0	69	4	19	1	0	0	0	0	0	1	0	1
0	1	44	24	1	0	0	0	0	0	0	3	0	0
0	1	71	24	3	1	0	0	0	0	0	1	0	0
0	0	47	6	3	0	0	0	0	0	0	2	0	0
0	1	61	5	12	0	0	0	0	1	0	1	0	1
0	1	56	4	17	0	1	0	0	0	0	4	0	1
0	1	26	5	0	0	0	0	0	0	0	3	0	0
0	0	52	24	12	0	0	0	0	0	0	1	0	0
0	1	69	5	8	1	1	0	0	0	0	1	0	0
0	0	65	5	16	0	0	0	0	0	0	2	0	0
0	1	53	6	1	1	0	0	0	0	0	3	0	0
0	1	69	3	12	1	0	0	0	0	0	1	1	1
0	1	70	3	15	1	1	0	0	1	1	1	0	1
0	1	61	24	2	1	1	0	1	0	0	5	0	0
0	1	45	6	6	1	0	0	1	0	0	3	0	0
0	0	63	4	15	1	0	1	0	0	0	1	1	1
0	1	43	4.35	14	0	0	0	0	0	0	1	0	1
0	1	77	5	3	1	1	0	0	0	0	5	0	0
0	1	47	8	3	1	0	0	0	0	0	3	0	0
0	1	68	5	15	1	1	1	0	1	0	2	0	0
0	0	33	3	11	0	0	0	1	0	0	1	0	1
0	0	79	2	2	1	0	1	0	0	0	3	0	0
0	1	71	6	22	0	1	1	1	0	0	1	0	0
0	0	78	3	26	1	0	0	0	0	0	1	0	0
0	0	69	4.8	14	1	0	0	1	0	0	5	0	1
0	0	45	6	7	0	1	0	0	0	0	1	0	0
0	1	44	4.5	3	1	0	0	1	0	0	5	0	0
0	0	74	24	11	1	0	1	0	1	0	2	0	0
0	1	70	2.55	33	1	0	1	0	1	0	1	1	1
0	1	66	24	0	1	1	0	0	0	0	1	0	1
0	0	72	3	4	1	1	0	0	0	0	3	0	0
0	1	69	5	19	1	0	0	0	0	0	1	0	1
0	1	51	4	3	0	0	0	0	0	0	1	0	0
0	0	64	2	17	1	0	0	0	1	0	2	1	1
0	1	44	4	4	1	0	0	0	0	0	4	1	0
0	1	77	3	5	1	0	1	0	0	1	1	1	1
0	0	68	5	8	1	0	0	0	0	0	4	0	0
0	1	72	5.5	4	1	0	0	0	0	0	1	0	1
0	1	76	5	20	1	1	1	0	1	1	2	0	1
0	1	64	3	7	0	1	0	0	1	0	2	0	1
0	1	65	5	1	0	0	0	0	0	0	1	0	1
0	1	72	4	3	0	0	0	0	1	0	2	0	0
0	1	64	4	13	0	0	0	0	1	0	3	1	1
0	1	78	3	4	1	1	0	0	0	0	1	0	0
1	1	80	4	11	0	0	0	0	1	0	1	1	1
0	0	23	20	16	0	0	0	0	0	0	5	0	0
0	0	76	3	13	0	0	0	0	1	0	1	1	1
0	1	67	5	21	1	1	1	0	1	0	2	0	0
0	1	69	24	7	0	0	0	1	0	0	3	0	0
0	1	66	5	22	0	0	0	0	1	0	2	0	1
0	1	53	5	20	1	0	0	0	0	0	4	0	0
0	1	51	21	3	1	1	0	0	0	0	3	0	0
1	1	69	3	22	1	1	0	0	1	0	2	0	1
0	1	61	2	1	1	0	0	0	0	0	3	0	0
0	1	53	24	16	0	0	0	0	0	0	1	0	1
0	1	50	2	13	0	0	0	0	0	0	4	1	1
0	0	74	3.5	9	1	0	0	0	1	0	1	1	1
0	0	50	2	12	0	0	0	0	0	0	5	1	1
0	1	47	5	5	0	0	0	0	0	0	1	0	1
0	1	29	3	17	0	0	0	0	0	0	1	0	0
0	1	56	24	8	1	0	0	1	0	0	3	0	0
0	0	75	6	16	0	0	0	0	1	0	2	0	1
0	0	64	24	0	1	0	1	1	0	0	3	0	0
0	1	55	7	8	0	0	0	0	0	0	1	0	1
0	0	43	5	16	0	0	0	0	0	0	1	0	1
0	1	59	4	4	1	0	0	0	0	0	5	0	0
0	0	66	4	1	0	1	0	0	0	0	1	0	0
0	0	60	20	7	1	0	0	1	0	0	3	0	0
0	0	72	5	3	0	1	0	0	0	0	3	0	0
0	0	37	3	7	0	0	0	0	1	0	2	1	0
0	1	75	12	4	1	0	0	0	0	0	1	0	0
0	1	49	4.5	17	0	0	0	0	0	0	1	1	1
0	1	77	14	17	1	1	1	0	0	0	1	0	1
0	1	72	2	11	1	0	0	0	1	0	3	1	1
0	1	66	17	2	1	1	0	1	0	0	1	0	0
0	1	70	4	3	0	0	0	1	0	0	5	0	0
0	0	57	6	4	1	0	0	0	0	0	5	0	0
0	1	79	2	18	0	0	0	0	1	0	4	1	1
0	0	76	4	25	0	0	1	0	1	0	2	1	1
0	1	23	2.46	1	0	0	0	0	0	0	2	0	0
1	1	73	5	2	1	0	0	1	0	1	3	0	0
0	1	54	24	4	1	1	0	0	0	1	3	0	0
0	1	53	3	2	0	1	0	0	0	1	5	0	0
1	1	57	24	2	1	0	0	0	0	0	1	0	0
1	1	64	17	2	0	0	1	0	0	0	5	0	0
0	0	64	8	13	1	1	0	0	0	0	1	0	1
0	1	62	4	12	0	0	0	0	0	0	1	0	1
0	1	51	5	5	0	0	0	0	0	0	1	0	1
0	0	73	23	2	1	1	0	0	0	0	3	0	0
0	1	76	0.5	14	0	0	1	0	0	0	1	0	1
0	1	52	3	12	1	0	0	0	1	0	2	1	0
0	1	65	5	11	1	0	0	0	1	0	3	0	1
0	1	53	24	0	1	1	0	0	0	1	5	0	0
0	0	79	3	18	1	1	1	0	1	0	3	0	0
0	1	71	5	30	1	0	0	0	0	0	1	0	1
1	1	46	17	8	0	1	0	0	0	0	5	0	0
0	1	74	4	36	1	1	1	1	0	0	1	0	0
0	0	66	24	12	0	0	0	0	0	0	4	0	0
0	1	71	6	13	1	1	0	0	0	0	1	0	1
0	0	46	24	11	0	0	0	0	0	0	4	0	0
0	1	77	5	0	0	1	0	0	0	0	1	0	0
0	1	32	4	7	0	0	0	0	0	0	1	0	1
0	1	62	5	9	0	1	1	0	1	0	2	0	1
0	1	66	24	3	1	1	0	0	0	0	4	0	0
0	0	58	3	2	1	0	0	1	0	0	1	0	0
0	1	61	2	14	1	0	0	0	0	0	1	0	0
0	0	61	24	1	1	1	0	1	0	0	1	0	1
0	0	79	4	9	1	0	0	0	0	0	5	0	1
1	0	74	1	16	0	0	0	0	1	0	2	0	1
0	1	76	24	3	1	0	0	0	0	0	3	0	0
0	0	80	3	12	1	0	0	0	1	0	2	0	0
0	1	59	24	0	0	1	0	1	0	0	3	0	0
0	0	33	9	0	0	0	0	0	0	0	1	0	1
0	1	52	4	16	0	1	0	0	0	0	1	0	1
0	1	65	4	1	1	0	0	0	0	0	1	0	0
0	0	72	5	12	0	0	0	0	1	0	1	0	1
0	0	77	13	5	1	0	0	1	1	0	2	0	0
0	1	59	24	8	1	1	0	0	0	1	3	0	0
0	1	60	2	24	0	0	0	1	1	0	1	0	1
0	1	61	3	13	0	0	0	0	0	0	3	0	0
0	0	71	4	1	1	1	0	0	0	0	5	1	0
1	0	58	2	8	0	0	0	0	1	0	2	0	1
0	0	63	24	3	1	0	0	1	0	0	5	0	0
1	0	58	4	6	0	0	0	0	1	0	2	0	1
0	0	45	3	0	1	0	0	0	0	0	1	0	1
0	0	77	2	2	1	0	0	0	0	0	5	1	0
0	0	60	1	25	0	1	0	0	0	0	4	0	1
0	1	32	5	11	0	0	0	0	0	0	1	0	0
0	0	64	24	10	0	0	0	0	0	0	4	0	0
0	0	79	6	2	0	0	0	1	0	0	3	1	0
0	0	73	3	16	0	0	0	1	1	0	2	0	1
0	0	61	24	3	1	1	0	0	0	0	1	0	0
0	1	55	5	14	0	1	0	0	1	0	2	0	1
0	1	53	10	3	0	0	0	0	0	0	1	0	1
0	1	68	2	19	1	0	0	0	0	1	1	1	0
0	0	77	2	15	1	1	0	0	1	0	2	0	1
0	1	44	4	36	1	1	1	0	0	0	1	0	1
1	1	65	2	11	0	0	1	0	0	0	3	1	0
0	0	75	6	13	0	0	0	0	1	0	3	0	1
0	0	59	3.5	5	0	1	0	0	1	1	2	0	0
0	1	67	24	3	1	0	0	0	0	0	3	0	0
0	1	73	24	8	1	1	0	0	0	0	1	0	0
0	0	49	17	17	0	0	0	0	0	0	5	0	0
0	1	67	24	4	1	1	0	0	0	1	1	0	1
0	1	49	24	6	0	0	0	1	0	0	1	0	1
0	1	56	2	4	0	0	0	0	0	0	1	1	1
0	0	53	3	12	0	0	0	0	0	0	3	1	1
0	0	70	4	16	1	0	0	0	1	0	2	0	1
0	0	70	3	33	0	0	0	0	1	1	2	0	1
0	1	46	24	5	1	0	0	0	0	0	3	0	0
0	0	64	3	5	0	0	0	0	0	0	3	0	0
0	0	75	24	0	0	0	0	0	0	0	2	0	0
0	1	56	18	1	1	0	0	1	0	0	1	0	0
0	0	78	24	5	1	0	0	0	0	0	4	0	0
0	0	72	3	36	1	1	0	0	1	0	1	0	1
0	0	67	3	2	1	1	0	1	0	0	1	1	0
0	1	65	4	4	0	1	0	0	0	0	1	0	0
0	0	53	15	15	0	0	0	0	0	0	5	0	1
0	1	58	24	4	0	1	0	1	0	0	5	0	0
0	1	66	5	13	0	0	0	0	0	0	1	1	0
0	0	53	24	2	1	1	0	0	0	0	1	0	0
0	1	74	24	12	1	1	0	0	1	0	2	1	0
1	1	73	24	8	1	1	1	0	0	0	1	0	0
0	1	49	24	2	1	0	0	0	0	0	3	0	0
0	1	38	19	0	1	0	0	0	0	0	3	0	0
0	1	52	24	6	1	1	0	0	0	0	3	0	0
0	1	74	18	10	0	0	0	0	0	0	1	0	0
0	0	73	3	2	0	1	0	0	0	0	3	0	0
0	1	77	4	15	0	1	0	0	1	0	2	0	1
1	0	66	5	11	1	0	0	0	0	0	1	0	1
0	1	54	9	21	1	0	0	0	1	0	1	0	1
0	0	73	3	16	1	0	0	0	1	0	3	1	1
0	1	63	3	19	0	0	0	0	0	0	1	0	1
0	0	78	2	13	1	0	0	0	1	0	1	0	1
1	1	38	0.5	3	1	0	0	1	0	0	1	1	1
0	1	66	9	17	1	0	0	0	0	1	3	0	0
0	1	73	9	14	0	0	0	0	0	0	1	0	0
0	0	58	2	2	0	0	0	0	1	0	2	1	1
0	1	61	3	13	1	0	0	0	0	0	1	0	1
0	1	66	22	25	1	1	0	0	0	0	1	1	1
0	1	73	3	25	1	0	0	0	0	0	4	0	0
0	0	55	2.5	14	1	1	0	0	0	0	1	0	1
1	1	84	4	8	0	0	1	0	1	0	2	0	0
0	1	60	4	3	1	1	0	0	0	0	1	0	0
1	0	53	8	3	1	0	0	1	0	0	3	0	0
0	0	77	12	0	1	0	0	0	0	0	3	0	0
1	1	67	8	14	1	0	0	0	1	0	2	0	0
0	0	64	24	7	0	0	0	0	1	0	3	0	0
0	1	56	6	4	1	0	0	0	0	0	4	0	1
0	0	64	4	11	0	0	0	0	0	0	1	0	1
0	1	69	4	13	1	0	0	0	1	0	1	1	0
0	1	62	6	10	0	0	0	0	1	0	1	0	1
0	1	75	24	3	1	0	0	0	0	1	3	0	1
0	1	28	5	28	0	0	0	0	0	0	4	1	1
0	0	22	4	8	1	0	0	1	0	0	4	1	1
0	0	74	5	1	1	1	0	0	1	0	2	0	0
0	1	75	24	9	1	0	0	0	0	0	1	0	0
0	0	68	5	15	1	1	0	1	0	0	1	0	1
0	0	69	1.5	36	0	0	0	0	1	0	2	1	1
0	1	70	24	35	0	0	0	0	0	0	1	0	0
0	1	64	24	4	0	0	0	0	0	0	3	0	0
0	0	67	24	1	1	0	0	0	0	0	1	0	1
0	0	62	8	27	1	1	1	0	1	0	2	0	0
0	1	80	24	1	0	0	0	0	0	0	3	0	0
0	1	71	8	12	0	0	0	0	0	0	1	0	1
0	0	42	5	8	0	0	0	0	0	0	1	1	1
0	1	66	5	6	1	1	1	0	0	0	3	0	0
0	1	70	3	7	1	0	0	0	1	0	1	1	1
0	1	44	3	0	0	0	0	1	0	0	5	0	0
0	0	78	13	5	1	0	1	0	0	1	1	0	0
0	1	63	17	9	0	0	0	0	1	1	2	0	0
1	0	60	24	17	0	0	0	0	1	0	2	0	1
0	0	75	4	15	0	0	0	0	1	0	2	0	1
1	0	69	3	3	1	1	0	0	0	1	1	0	0
0	0	79	2	26	1	1	0	0	1	0	2	0	1
0	1	51	24	4	0	1	0	0	0	0	5	0	0
1	1	48	13	4	0	0	0	1	0	0	1	0	0
0	1	44	15	3	0	0	0	0	0	0	5	0	0
0	1	70	4	17	0	0	1	0	1	0	3	0	1
1	1	49	12	2	0	1	0	0	0	0	3	0	0
0	0	49	3	2	0	0	0	0	1	0	2	0	0
0	1	66	24	0	0	0	1	0	0	0	1	0	0
0	1	58	5	10	1	1	0	0	0	0	4	0	1
1	1	65	3	14	1	1	0	0	1	0	2	0	1
0	1	52	24	5	1	0	0	0	0	0	4	0	1
0	0	66	1	2	1	0	0	0	0	0	3	1	0
0	1	52	24	23	1	0	0	0	0	0	4	0	1
0	1	67	2	2	0	0	0	0	0	0	2	0	0
0	1	45	22	0	1	1	0	1	0	0	3	0	0
0	1	51	20	0	1	1	0	0	0	0	5	0	0
0	0	72	12	12	1	1	0	1	0	0	1	0	1
0	1	50	24	0	1	0	0	0	0	0	5	0	0
0	1	80	10	2	0	0	1	0	0	1	1	0	1
0	0	76	4	1	0	1	0	0	0	0	5	1	0
0	0	72	12	10	1	0	0	1	0	0	3	0	0
0	0	77	8	22	1	0	0	1	0	0	1	0	0
1	1	39	17	8	0	0	0	0	0	0	1	0	0
0	1	61	24	2	1	1	0	1	1	0	1	0	1
0	1	67	24	7	1	0	0	0	0	1	1	0	0
0	1	61	4	35	0	0	0	0	0	0	5	0	1
0	1	71	4	16	1	0	0	0	1	0	2	0	1
1	0	72	5	2	1	1	0	0	0	0	1	0	0
0	1	56	16	5	1	1	0	1	0	0	3	0	0
1	1	80	3	3	1	1	0	0	0	0	3	0	0
0	1	56	3	17	0	1	0	0	1	0	1	0	1
0	1	65	20	3	1	1	1	0	0	0	1	0	0
0	0	56	2	2	0	0	0	0	1	0	3	1	0
0	1	61	2	16	0	0	0	0	0	0	5	0	1
0	0	72	24	2	0	0	0	0	0	0	3	0	0
0	0	77	2	5	1	0	1	0	0	0	1	1	0
0	1	24	8	1	0	0	0	0	0	0	2	0	1
0	1	61	4	3	1	0	0	0	0	0	1	0	1
0	1	77	24	4	1	0	0	0	0	0	3	0	0
0	0	77	10	2	0	0	0	0	0	0	3	0	0
1	0	79	5	6	1	0	0	0	1	0	2	0	1
0	1	54	2	12	0	0	0	0	0	0	3	1	1
0	0	70	6	17	0	0	0	0	1	0	2	0	1
1	1	70	5	16	1	0	0	0	0	1	1	0	1
0	0	59	4	8	1	0	0	0	0	0	1	1	0
1	1	65	9	0	1	1	0	0	0	0	1	0	0
0	1	52	24	7	1	1	0	1	0	0	5	0	0
0	1	80	4	7	0	0	0	0	0	0	1	1	0
0	1	68	3	24	1	0	0	0	0	1	5	0	1
0	1	63	4	6	1	1	0	0	0	0	5	0	0
0	1	77	24	1	1	1	0	0	0	0	5	0	0
0	1	73	3	15	0	0	1	0	1	0	1	0	1
0	1	74	24	1	1	1	0	0	0	0	1	0	0
0	1	59	18	3	1	0	0	1	0	0	3	0	0
0	1	40	3	6	1	0	0	0	0	0	1	1	1
0	1	53	5	1	1	1	0	0	0	0	5	1	0
0	0	63	2	2	0	0	0	0	0	0	5	0	0
0	0	70	4	12	0	0	0	0	1	0	2	0	1
0	1	73	3	4	0	0	0	0	0	0	1	1	0
0	1	62	9	1	0	1	0	0	0	0	5	0	0
0	1	67	6	6	0	0	0	0	1	0	2	0	0
0	1	61	24	0	1	1	0	0	0	0	1	0	1
0	1	72	24	5	0	1	0	1	0	0	1	0	0
0	0	62	13	0	1	1	0	0	0	0	1	0	0
0	1	72	2	14	0	1	0	0	0	0	1	1	1
0	0	67	24	19	0	0	0	0	1	0	2	0	0
0	1	76	24	0	1	0	0	0	0	0	1	0	0
0	0	70	5	0	1	0	0	0	0	0	3	0	0
0	1	72	11	3	0	0	0	0	0	0	5	0	0
1	1	58	3	1	1	1	0	0	0	0	1	0	0
0	0	72	14	1	1	1	1	0	0	0	5	0	0
0	0	54	3	3	1	0	0	1	0	0	3	1	0
0	0	33	3	20	0	0	0	0	0	0	3	1	1
0	1	79	2	10	1	1	1	0	0	0	1	0	1
0	0	58	1	8	0	0	0	0	0	0	4	0	0
0	0	78	4.5	27	1	0	1	0	0	0	1	0	1
1	1	41	2	1	1	0	0	0	0	0	5	0	0
0	1	72	5	2	1	1	0	1	0	1	1	0	0
0	1	79	2	6	1	1	0	0	0	0	1	1	0
0	0	66	5	18	1	0	0	0	1	0	2	0	1
0	1	68	3	5	0	0	0	0	0	0	1	1	0
0	0	65	1.5	23	0	1	1	0	0	0	1	0	1
1	1	54	23	2	1	0	0	0	0	0	1	0	0
0	1	62	5	1	1	1	1	0	0	1	3	0	0
0	0	72	24	15	1	0	0	1	0	0	1	0	0
0	1	33	3	4	1	0	1	0	0	0	1	0	0
0	1	57	5	11	0	0	0	0	1	0	2	0	1
0	1	59	4	1	0	1	0	0	0	0	3	1	0
1	0	80	8	15	1	0	0	0	1	1	2	0	1
0	1	72	24	0	0	0	0	0	0	0	5	0	0
0	1	58	10	0	1	0	0	0	1	0	2	0	0
0	1	73	3	4	1	1	0	0	0	0	1	0	0
0	1	55	3	8	1	1	0	0	0	0	1	0	1
0	1	69	3	22	0	0	0	0	1	0	2	0	1
0	1	64	5	30	0	0	0	0	1	0	1	0	1
0	0	77	3	13	1	0	0	0	1	0	3	0	1
0	1	66	18	2	0	1	1	0	0	0	3	0	0
0	0	71	4	14	0	0	0	0	1	0	3	0	1
1	0	77	5	16	1	0	0	0	1	0	2	0	0
0	1	80	13	4	1	1	0	1	0	1	1	0	0
0	1	55	1	13	0	0	0	0	0	1	1	1	0
0	1	68	24	0	0	0	1	0	1	0	3	0	0
0	1	75	4	17	1	0	0	0	1	0	3	0	1
0	1	65	24	8	1	0	0	0	0	0	5	0	0
1	1	63	2	7	1	1	1	0	0	1	5	0	0
0	1	43	24	2	1	0	0	0	0	1	3	0	0
0	1	80	6	3	0	1	0	0	0	1	5	1	0
0	1	69	2.5	2	0	0	0	0	0	0	5	1	0
0	1	76	6.5	14	1	0	1	0	0	0	1	0	1
0	1	68	2	6	1	0	0	0	0	0	2	1	0
1	0	66	3	5	1	0	0	0	0	0	3	0	0
0	1	46	6	0	1	0	0	0	0	0	5	0	0
0	1	78	4	1	1	1	0	0	0	0	4	0	0
0	1	36	3	2	1	1	0	0	0	0	2	0	1
1	1	68	0.3	3	0	0	1	0	1	0	2	0	0
0	0	74	5	0	1	0	0	0	1	0	5	0	0
0	1	73	4	16	1	0	0	0	0	0	1	0	1
1	1	53	4.5	3	1	0	0	0	0	0	1	0	0
0	0	78	8	16	1	1	0	0	1	1	1	0	1
0	0	77	2.5	12	1	0	0	0	0	0	5	0	1
0	1	68	24	3	1	1	0	0	0	0	1	0	0
0	0	79	5	1	1	0	0	0	1	0	2	0	0
0	0	63	12	14	1	1	0	1	0	0	3	1	0
0	0	78	4	12	0	0	0	0	1	0	1	0	1
0	0	57	2	12	0	0	0	0	1	0	2	1	1
0	0	72	6	13	0	1	0	1	1	0	2	0	1
0	1	41	4	5	0	0	0	0	1	0	2	1	0
0	0	71	24	3	1	1	0	0	0	0	3	0	0
0	1	72	14	6	1	1	1	0	0	0	5	0	0
0	1	56	4	2	1	0	0	0	0	0	3	1	0
1	0	74	12	1	0	0	0	1	0	0	1	0	0
0	1	50	3	9	0	0	0	0	0	0	1	1	0
0	1	46	4	7	0	0	0	0	1	0	2	0	0
0	1	65	3.5	11	1	0	0	0	0	0	3	0	1
0	0	73	6	13	1	1	0	0	1	0	5	0	0
0	0	70	2	26	1	0	0	0	0	0	2	1	0
0	1	66	16	4	1	1	0	1	0	0	1	0	0
0	0	57	24	16	1	0	0	0	0	0	1	0	1
0	1	77	7	16	1	1	0	0	1	0	1	0	1
0	1	72	24	6	1	1	0	0	0	1	1	0	0
0	1	76	24	2	1	0	0	0	0	1	5	0	0
0	1	58	4	0	1	1	0	0	0	0	5	0	0
0	1	69	1	3	1	1	1	0	0	0	1	1	0
0	0	73	0.5	16	0	0	0	0	1	0	2	0	1
1	0	75	2	9	1	0	0	1	1	0	2	0	1
1	0	76	6	1	0	0	1	1	0	0	3	0	0
1	0	63	6	3	0	0	0	0	0	0	3	0	0
0	1	67	6.5	19	1	0	0	0	1	0	1	0	0
1	0	63	24	19	1	0	0	0	0	0	1	0	0
0	1	71	3	14	1	0	0	0	1	1	1	0	1
0	1	71	3	2	1	0	0	0	1	0	1	0	1
0	0	70	2	3	1	0	0	1	0	0	5	0	0
0	1	68	5	2	0	0	0	0	0	0	3	0	0
0	1	57	15	6	1	1	0	0	0	0	1	0	0
0	1	67	17	7	1	0	1	0	1	1	2	0	0
0	0	67	2	20	0	0	0	1	1	0	2	1	1
0	1	68	24	14	1	1	0	0	0	0	1	0	0
0	1	75	12	10	1	1	0	0	0	0	5	0	0
0	0	43	6	0	0	0	0	0	0	0	1	0	0
1	1	49	6	15	1	0	0	0	0	0	4	0	1
0	1	44	24	2	0	0	0	1	0	0	5	0	0
0	0	68	3	22	0	0	0	0	1	0	2	1	0
1	0	79	4	26	1	1	1	0	0	0	1	0	0
1	0	66	1	8	1	0	0	0	0	0	1	1	0
0	1	68	5	5	0	0	0	0	1	0	2	0	1
0	0	75	2	3	1	1	0	0	0	1	1	1	0
0	1	65	6	11	0	0	0	0	0	0	3	0	1
1	1	61	3	6	0	0	0	0	0	0	1	0	0
1	1	53	5	0	1	1	0	0	0	0	3	0	0
1	0	71	3	13	1	0	0	0	0	1	1	1	0
0	1	65	2	27	0	0	1	0	0	0	1	0	1
0	0	69	1	16	1	0	0	0	0	0	4	0	1
0	0	68	1	18	1	1	0	0	1	0	2	0	1
0	1	46	3	1	1	0	0	0	0	0	4	1	0
1	0	80	1	16	1	1	1	0	1	0	2	0	1
0	1	69	24	4	1	1	0	0	0	1	1	0	0
0	1	59	4	4	0	0	1	0	1	0	2	1	0
0	1	64	3	4	1	0	0	0	0	0	5	0	0
0	1	62	24	1	1	1	0	0	0	1	2	0	0
0	0	74	10	4	0	0	0	0	0	0	1	0	0
0	0	80	2	28	1	0	0	0	0	1	1	0	1
0	0	79	2	10	0	1	0	1	1	0	2	1	1
1	0	52	2	15	0	0	0	0	1	0	2	0	1
0	0	72	3	7	0	1	0	0	1	0	2	0	0
0	0	59	1	12	0	0	0	0	1	0	2	0	0
0	1	71	2	1	1	0	1	0	1	0	3	0	0
0	1	69	20	4	1	1	0	0	0	0	3	0	0
0	1	78	5	5	1	0	0	0	0	0	5	0	0
0	0	56	3	3	1	1	0	1	0	0	4	0	0
1	0	70	9	2	1	1	0	1	1	1	2	0	0
1	0	84	24	6	0	1	0	0	1	0	2	0	0
1	1	46	10	25	0	0	0	0	0	0	1	0	1
0	0	69	24	0	0	0	0	1	0	0	3	0	0
0	1	75	1	7	0	0	1	0	1	1	1	0	0
0	0	70	1.5	35	0	0	0	0	0	0	4	0	1
1	1	65	1	0	1	0	0	0	0	0	1	0	0
0	1	55	2	15	0	0	0	0	0	0	2	0	1
0	0	76	4	13	1	0	0	0	1	0	1	1	1
0	1	76	3	21	1	1	1	0	1	0	3	1	0
0	0	67	6	1	0	0	0	0	0	0	1	0	0
0	1	44	2	2	1	1	0	0	0	1	3	1	0
0	0	57	7	5	1	1	1	0	0	1	4	0	0
0	0	58	2	2	1	1	1	0	0	1	3	1	0
0	0	75	5	13	1	1	0	0	1	0	2	1	1
0	0	64	3	12	0	1	0	0	0	0	1	0	1
0	0	71	18	3	1	1	0	1	0	0	3	0	0
1	0	50	2	2	0	0	0	0	1	0	2	0	1
0	0	56	18	3	1	1	0	0	1	0	3	0	0
0	1	74	3	35	0	1	0	0	1	0	2	0	1
0	0	73	2	17	0	0	0	1	1	0	3	0	0
0	0	80	19	10	1	0	1	0	1	0	2	0	0
0	1	78	24	5	1	0	0	0	1	0	2	0	0
0	0	78	6	2	1	0	0	0	0	0	3	1	0
0	0	64	14	3	1	0	0	0	1	1	2	0	0
0	1	75	2	17	1	0	0	0	1	0	2	1	1
0	0	68	3	21	1	0	0	0	1	0	2	0	1
0	1	61	3	3	0	0	0	0	0	1	1	0	0
0	1	73	2	1	1	1	1	0	0	0	2	0	0
0	0	69	22	14	1	0	0	1	0	0	1	0	0
0	1	78	7	5	1	1	0	0	0	1	1	0	1
0	1	76	6	7	0	0	0	0	0	0	1	0	0
0	0	67	4	26	0	0	0	0	1	0	2	0	1
0	1	33	6	2	0	0	0	0	0	0	3	0	0
0	0	75	2	16	1	1	1	0	1	0	3	1	1
0	0	63	1	13	0	0	0	0	0	0	1	0	0
0	1	77	2	2	0	0	0	1	0	0	5	0	0
0	1	57	22	1	1	0	0	1	0	0	3	0	0
0	1	65	5	12	1	0	0	0	0	0	1	0	0
0	0	74	1	3	1	0	0	0	0	0	1	1	0
0	1	80	16	0	1	0	0	0	0	0	3	0	0
0	1	44	4	6	0	0	0	1	0	0	1	1	0
0	1	53	9	1	0	1	0	1	0	0	3	0	0
1	0	67	5	5	1	0	0	0	0	0	5	0	0
0	0	79	2	10	1	1	0	0	1	1	2	1	0
0	0	75	11	2	0	1	1	0	0	1	5	0	0
0	0	67	1	6	1	1	0	0	0	1	1	0	0
1	0	61	1	12	1	0	0	0	0	0	1	1	1
0	1	68	4	7	1	0	0	0	1	0	2	0	0
0	0	65	5	15	0	0	0	0	1	1	2	0	0
0	0	58	24	1	0	0	0	0	0	0	3	0	0
0	1	77	3	12	1	0	1	0	1	0	2	0	1
0	0	70	2	16	0	0	0	0	1	0	2	0	1
0	0	64	2	1	1	1	0	0	0	0	5	0	0
0	0	79	24	2	1	1	1	0	0	0	5	0	0
0	0	64	20	12	1	0	0	0	1	0	2	0	0
0	1	80	18	5	1	0	0	0	0	0	1	0	0
0	0	73	6	9	1	1	0	1	0	0	5	0	0
0	0	78	13	1	1	0	0	1	0	0	3	0	0
0	0	46	4	3	0	0	0	0	0	0	4	1	0
0	0	47	24	3	0	0	0	0	0	1	4	0	0
0	0	70	4	18	0	0	1	0	0	1	1	0	1
0	0	76	2	20	1	0	1	0	0	0	1	0	1
0	1	68	2	12	1	0	0	1	0	0	1	1	1
0	1	56	4	3	1	1	0	1	0	0	5	0	0
0	1	78	4	14	1	0	1	0	0	0	1	1	1
0	1	74	24	1	1	0	0	1	0	0	1	0	0
0	0	76	3	21	0	0	0	0	1	0	1	0	0
0	1	67	9	6	1	1	0	0	0	0	1	0	1
0	1	76	20	2	1	0	0	0	0	0	1	0	0
0	0	78	4	13	1	0	0	0	1	0	1	0	1
0	1	74	2	10	0	0	0	0	0	0	3	0	0
0	1	75	21	2	1	1	0	0	0	0	1	0	0
0	0	67	2.5	5	1	1	0	0	1	0	2	0	1
0	1	75	24	1	0	0	0	0	0	0	3	0	0
0	1	78	2	15	1	0	0	0	1	0	2	0	1
0	1	79	5	5	1	0	0	0	0	1	5	0	0
0	1	76	6	4	0	0	0	0	0	0	1	0	0
0	0	74	6	2	1	0	0	0	1	0	2	0	0
0	0	77	3	13	1	0	0	0	1	0	1	0	1
0	0	77	3	4	1	0	1	0	1	0	2	0	0
0	1	74	1	5	1	0	0	0	0	0	3	1	0
0	0	75	10	1	1	1	0	1	0	0	3	0	0
0	0	72	4	16	0	0	0	0	1	0	3	0	1
0	0	72	5	12	0	0	0	0	1	1	5	0	0
0	1	73	3.5	3	0	0	0	0	0	0	2	1	0
0	1	75	1	0	1	1	0	0	1	0	2	0	0
0	0	77	1	6	0	0	0	0	0	0	1	1	1

## Sheet: Included Analysis Data
Code	Sex 0=Female; 1=Male	Age, y	Onset-to-admission interval, hours	NIHSS	Hypertension 0=No; 1=Yes	Diabetes mellitus 0=No; 1=Yes	Coronary artery disease 0=No; 1=Yes	Hyperlipidemia 0=No; 1=Yes	Atrial fibrillation 0=No; 1=Yes	Stroke history 0=No; 1=Yes	TOAST 1=LAA; 2=CE; 3=SAO; 4=SOC; 5=SUC	IVT	EVT	Reperfusion 0=No; 1=IVT; 2=EVT; 3=Bridge treatment (IVT+EVT)	TPM4, ng/mL	1-Year mRS	Outcome 0=good outcome； 1=poor outcome										LnTMP4
1	1	61	3	6	0	0	0	0	0	0	1	0	0	0	1721.78	6	1										7.45111
2	1	73	5	2	1	0	0	1	0	1	3	0	0	0	2050.67	6	1										7.62592
3	1	78	4	8	0	0	0	0	1	0	2	0	0	0	2068.44	5	1										7.63455
4	1	74	6	10	1	0	1	0	1	0	2	0	0	0	2099.56	5	1										7.64948
5	1	66	5	7	0	0	0	0	0	0	1	0	0	0	2081.78	4	1										7.64098
6	1	73	24	8	1	1	1	0	0	0	1	0	0	0	2019.56	4	1										7.61063
196	1	58	3	4	1	1	0	0	0	0	1	0	0	0	3055.56	1	0										8.02472
128	1	68	12	13	0	0	0	0	0	0	1	0	1	2	2132.78	1	0										7.66518
130	1	55	21	12	1	0	0	0	0	0	1	1	1	3	2759.11	1	0										7.92266
10	1	68	24	20	0	0	0	1	0	0	4	0	0	0	1984	4	1										7.59287
11	1	69	3	22	1	1	0	0	1	0	2	0	1	2	2112.89	3	1										7.65581
12	1	80	4	11	0	0	0	0	1	0	1	1	1	3	1979.56	3	1										7.59063
13	1	54	6	4	1	1	0	0	0	0	1	0	0	0	1899.56	1	0										7.54938
14	1	63	3	9	0	0	0	0	1	0	2	1	0	1	2081.78	3	1										7.64098
172	1	64	10	1	0	0	0	0	0	0	5	0	0	0	2463.89	0	0										7.8095
16	1	66	4	27	0	0	0	0	1	0	2	0	1	2	2059.56	2	0										7.63025
163	1	58	12	12	1	0	0	0	0	0	1	0	1	2	3345.78	0	0										8.11545
18	0	79	2	16	0	0	0	0	1	0	1	0	0	0	2038.33	6	1										7.61989
140	1	58	7.5	2	0	1	0	0	0	0	3	0	0	0	2766.11	0	0										7.9252
20	0	74	1	16	0	0	0	0	1	0	2	0	1	2	1902.22	6	1										7.55078
21	1	66	10	14	0	0	0	0	0	0	1	0	1	2	1832.78	6	1										7.51359
22	1	65	3	14	1	1	0	0	1	0	2	0	1	2	1560.56	6	1										7.3528
115	1	57	6	11	1	0	0	0	0	0	1	0	1	2	2436.11	2	0										7.79816
24	0	66	3	19	1	1	0	0	0	0	1	0	1	2	2108.33	6	1										7.65365
28	1	49	10	15	0	0	0	0	0	0	1	0	0	0	1991.11	3	1										7.59645
29	0	80	4	15	1	0	0	0	1	0	2	0	1	2	1813.33	6	1										7.50292
30	1	71	1	16	1	0	1	0	0	0	1	0	1	2	2324.44	6	1										7.75124
164	1	18	2	18	1	0	0	0	0	0	1	0	1	2	2418.89	0	0										7.79106
32	0	68	2	17	1	1	0	1	0	0	1	1	1	3	2082.78	4	1										7.64146
143	1	64	2	4	1	0	0	0	0	0	1	1	0	1	2177.22	1	0										7.68581
174	1	74	3.5	3	1	0	0	0	0	0	3	1	0	1	2700	6	1										7.90101
37	0	75	0.5	15	1	1	0	0	1	0	2	1	1	3	2352.22	4	1										7.76312
113	1	72	5	3	1	0	0	0	0	1	1	0	0	0	2277.78	1	0										7.73096
31	0	64	11	3	1	1	0	0	0	0	1	0	0	0	2216.11	4	1										7.70351
41	0	71	5	11	0	0	0	0	1	0	2	0	1	2	2116.11	3	1										7.65734
170	1	39	22	3	0	1	0	0	0	0	1	0	0	0	2680.56	0	0										7.89378
194	0	57	14	2	0	0	0	0	0	0	2	0	0	0	3016.67	0	0										8.01191
43	1	66	5	6	0	0	0	0	1	0	4	0	1	2	2321.67	2	0										7.75004
45	0	75	2	16	1	1	0	0	1	0	2	0	0	0	2074.44	5	1										7.63745
80	1	73	4	13	0	0	0	0	0	0	1	0	1	2	3160	0	0										8.05833
118	1	77	2	15	1	1	0	0	0	0	1	1	1	3	2605.56	2	0										7.8654
203	1	63	3.5	8	1	0	0	0	0	0	1	0	1	2	3831.11	0	0										8.25091
34	0	80	2.5	18	1	0	0	0	1	0	1	1	0	1	2441.11	6	1										7.80021
53	1	55	24	14	1	0	0	0	0	1	1	0	0	0	2285.56	2	0										7.73436
119	1	53	12	13	1	0	0	1	0	0	1	0	0	0	2394.44	2	0										7.78091
52	0	76	9	16	0	0	0	1	0	0	1	1	0	1	1888.33	2	0										7.54345
114	0	75	12	4	1	0	0	1	0	0	1	0	0	0	2219.44	1	0										7.70501
144	1	57	9	2	0	0	0	0	0	0	2	0	1	2	2205	1	0										7.69848
44	0	48	3	12	1	0	0	0	1	0	2	0	1	2	2718.89	3	1										7.90798
56	1	64	4	11	1	0	0	0	0	0	1	0	1	2	1493.89	3	1										7.30914
120	1	56	0.3	0	1	1	0	0	0	0	1	0	0	0	2500	2	0										7.82405
58	1	70	12	9	1	1	0	1	0	0	1	0	0	0	3905.78	2	0										8.27021
23	1	75	3	11	1	0	1	0	1	0	2	0	1	2	2252.22	6	1										7.71967
60	1	68	21	13	0	0	0	0	0	0	2	0	1	2	2893.33	4	1										7.97016
62	1	62	24	0	1	0	0	0	0	0	1	0	0	0	1938.89	2	0										7.56987
169	1	63	4	0	0	1	1	0	1	0	2	0	0	0	2605.56	0	0										7.8654
35	1	75	9	17	0	0	0	0	0	0	2	0	0	0	2655	5	1										7.8842
175	1	68	7	7	0	0	0	0	0	0	5	1	0	1	2777.78	0	0										7.92941
205	0	59	1	9	0	0	0	0	0	0	3	1	0	1	3120	0	0										8.04559
61	0	74	8	12	0	0	0	0	1	0	2	0	1	2	2344.44	4	1										7.7598
147	1	60	5	12	1	1	0	0	1	0	2	1	0	1	4808	1	0										8.47804
69	1	76	2	12	1	0	0	0	0	0	1	0	0	0	1872.22	2	0										7.53488
70	0	66	16	28	0	0	0	0	1	0	2	0	0	0	1427.78	3	1										7.26387
121	1	69	5	3	1	0	0	0	0	0	1	0	0	0	3573.33	2	0										8.18125
135	0	66	4	4	1	0	0	0	0	1	1	0	0	0	2374.44	1	0										7.77252
110	1	52	4	4	1	0	0	1	0	0	3	0	0	0	2286.11	1	0										7.73461
180	1	58	5	0	1	0	0	0	0	0	3	0	0	0	2972.22	0	0										7.99707
19	0	75	3	16	0	0	0	0	0	0	1	0	1	2	2288.33	6	1										7.73558
77	1	70	7	8	0	0	0	0	1	0	2	0	0	0	1180.56	3	1										7.07374
78	1	67	6	14	0	0	0	0	0	0	1	1	0	1	1983.33	2	0										7.59253
79	0	71	3	13	1	0	0	0	0	1	1	1	0	1	1686.11	4	1										7.43018
123	1	57	2	0	0	1	0	0	0	0	3	0	0	0	2775	1	0										7.92841
46	1	40	6	18	1	0	0	0	0	0	1	0	1	2	2293.89	1	0										7.738
55	1	67	2	14	0	1	0	0	0	0	1	0	0	0	3041.11	3	1										8.01998
151	1	61	2	11	1	0	1	0	1	0	2	0	1	2	2205	1	0										7.69848
165	0	21	3	1	0	0	0	1	0	0	3	1	0	1	2986.11	0	0										8.00173
124	1	36	12	2	0	0	0	0	1	0	1	1	1	3	2612.44	0	0										7.86804
181	0	60	7	6	1	0	0	0	0	0	5	1	0	1	2702.78	0	0										7.90204
152	0	47	12	2	1	0	0	0	0	0	3	0	0	0	2346.67	0	0										7.76075
182	1	52	5	14	1	0	0	0	0	0	1	0	1	2	2850	0	0										7.95507
184	1	62	1	5	0	0	0	0	0	0	2	0	0	0	2663.89	0	0										7.88754
199	1	67	24	1	1	1	1	0	0	0	1	0	0	0	3052.78	1	0										8.02381
107	0	70	9	14	1	0	0	0	1	0	2	0	0	0	2763.89	3	1										7.92439
66	1	81	0.5	12	1	1	1	0	1	1	2	0	0	0	2230.56	2	0										7.71001
111	0	71	4	12	0	0	0	0	1	0	2	0	1	2	2188.89	2	0										7.69115
112	1	67	7	3	1	1	0	0	0	0	3	0	0	0	2491.67	2	0										7.82071
49	0	69	2	18	1	1	0	0	1	1	2	0	0	0	2499.44	6	1										7.82382
153	0	71	0.5	2	1	0	0	0	1	0	2	0	1	2	2518.89	1	0										7.83157
185	1	51	2	0	1	0	0	0	0	0	3	0	0	0	2666.67	0	0										7.88858
68	1	69	1	0	1	1	0	0	0	0	5	0	0	0	2227.78	4	1										7.70876
67	1	57	6	19	1	0	0	0	0	0	1	0	0	0	3791.11	3	1										8.24041
159	1	64	3	13	0	0	0	0	1	0	2	0	0	0	2518.89	1	0										7.83157
187	0	67	3	2	1	0	0	0	0	0	5	0	0	0	2638.89	0	0										7.87811
50	0	73	16	7	1	0	0	0	0	1	1	0	0	0	2216.11	4	1										7.70351
106	1	68	2	5	1	1	0	0	0	1	1	1	0	1	2300	1	0										7.74066
138	1	38	5	7	1	0	0	0	0	0	1	1	0	1	2402.22	1	0										7.78415
39	0	42	4	14	0	0	0	0	1	0	2	1	1	3	2491.11	3	1										7.82048
200	1	46	3	16	1	0	0	0	0	0	1	0	1	2	2866.67	1	0										7.96091
160	1	64	2	0	0	0	0	0	0	0	1	0	0	0	6774.44	0	0										8.82091
127	0	73	4	13	1	0	0	0	1	0	2	1	1	3	2249.44	2	0										7.71844
156	1	73	2	4	0	0	0	0	0	0	3	1	0	1	2177.22	1	0										7.68581
72	1	70	12	2	1	1	0	0	0	1	1	0	0	0	2461.11	1	0										7.80837
190	0	72	5	3	1	1	0	0	0	0	3	0	0	0	2655.56	1	0										7.88441
73	1	66	3	18	0	0	0	0	0	0	1	0	0	0	3395.56	3	1										8.13022
197	1	49	3	9	1	1	0	0	0	0	3	0	0	0	2552.78	1	0										7.84494
158	0	77	4	18	1	0	1	0	1	0	2	1	1	3	3705.78	1	0										8.21765
157	0	63	5	11	0	0	0	0	1	0	2	0	1	2	2635.56	6	1										7.87685
161	1	62	8	4	1	0	0	1	0	0	1	0	0	0	3099.44	1	0										8.03898
36	1	69	1	23	1	1	1	1	1	0	2	0	0	0	2391.11	5	1										7.77951
183	1	40	2	2	1	0	0	0	0	0	4	0	0	0	5447.22	0	0										8.60286
101	1	20	6.5	1	0	0	0	0	0	0	4	0	0	0	2881.78	0	0										7.96616
136	1	74	3	11	1	1	1	0	1	0	2	0	0	0	2402.22	0	0										7.78415
94	1	55	3	7	1	0	0	0	0	0	1	0	1	2	2259.56	0	0										7.72292
87	1	29	4	1	1	0	0	0	0	0	1	0	0	0	2432.89	0	0										7.79683
82	0	46	24	6	1	0	0	1	0	0	1	0	0	0	2530.67	3	1										7.83624
89	0	77	3	2	1	0	0	0	0	0	3	0	0	0	2490.67	1	0										7.82031
15	0	53	11	10	1	0	0	0	0	0	1	1	0	1	2557.33	3	1										7.84672
83	1	54	6	0	0	0	0	1	0	0	3	1	0	1	2281.78	1	0										7.73271
103	1	60	4	2	1	1	0	0	0	1	3	0	0	0	3601.78	0	0										8.18918
99	1	34	24	11	0	0	0	0	0	0	1	0	0	0	2837.33	1	0										7.95062
88	1	45	10	5	0	0	0	0	0	0	5	0	0	0	2366.22	1	0										7.76905
97	1	51	2	5	0	0	0	0	0	0	1	1	0	1	2352.89	1	0										7.7634
8	1	55	24	15	1	1	0	1	0	1	1	0	0	0	2139.56	4	1										7.66835
98	0	84	10	2	1	0	0	0	0	0	3	0	0	0	2526.22	1	0										7.83448
85	0	86	4	14	1	1	1	0	0	0	1	0	1	2	2192.89	1	0										7.69298
100	0	76	5	6	0	0	0	1	0	0	5	0	0	0	2455.11	1	0										7.80593
91	1	74	7	4	0	0	0	0	1	1	2	0	0	0	2686.22	0	0										7.89589
9	1	61	5	22	1	1	0	0	0	0	1	0	1	2	2299.56	4	1										7.74047
7	1	85	24	21	0	0	0	0	1	0	2	0	0	0	2299.56	5	1										7.74047
96	1	43	24	5	1	0	0	0	0	1	3	0	0	0	2472.89	1	0										7.81314
92	1	67	24	1	1	1	0	0	0	0	3	0	0	0	2428.44	1	0										7.79501
17	1	67	24	3	1	0	0	0	1	0	2	0	0	0	2241.78	4	1										7.71502
122	1	46	24	13	0	1	0	1	0	0	1	0	0	0	2791.11	2	0										7.9342
166	1	57	24	2	1	0	0	0	0	0	1	0	0	0	2833.33	0	0										7.94921
176	1	64	17	2	0	0	1	0	0	0	5	0	0	0	2694.44	0	0										7.89895
150	1	46	17	8	0	1	0	0	0	0	5	0	0	0	2243.89	1	0										7.71597
51	0	58	2	8	0	0	0	0	1	0	2	0	1	2	4749.44	3	1										8.46578
145	0	58	4	6	0	0	0	0	1	0	2	0	1	2	2596.67	0	0										7.86198
201	1	65	2	11	0	0	1	0	0	0	3	1	0	1	2608.89	0	0										7.86668
75	0	66	5	11	1	0	0	0	0	0	1	0	1	2	2522.22	6	1										7.8329
162	1	38	0.5	3	1	0	0	1	0	0	1	1	1	3	2593.89	0	0										7.86091
104	1	84	4	8	0	0	1	0	1	0	2	0	0	0	2504	1	0										7.82564
155	0	53	8	3	1	0	0	1	0	0	3	0	0	0	2302.22	1	0										7.74163
64	1	67	8	14	1	0	0	0	1	0	2	0	0	0	2130.56	2	0										7.66414
193	0	60	24	17	0	0	0	0	1	0	2	0	1	2	2722.22	3	1										7.9092
42	0	69	3	3	1	1	0	0	0	1	1	0	0	0	2355	1	0										7.7643
134	1	48	13	4	0	0	0	1	0	0	1	0	0	0	5174.44	1	0										8.55149
132	1	49	12	2	0	1	0	0	0	0	3	0	0	0	2641.11	1	0										7.87895
167	1	39	17	8	0	0	0	0	0	0	1	0	0	0	2694.44	0	0										7.89895
126	0	72	5	2	1	1	0	0	0	0	1	0	0	0	2582.78	2	0										7.85662
198	1	80	3	3	1	1	0	0	0	0	3	0	0	0	2300	1	0										7.74066
154	0	79	5	6	1	0	0	0	1	0	2	0	1	2	2252.22	0	0										7.71967
59	1	70	5	16	1	0	0	0	0	1	1	0	1	2	2358.33	4	1										7.76571
133	1	65	9	0	1	1	0	0	0	0	1	0	0	0	2455	1	0										7.80588
93	1	58	3	1	1	1	0	0	0	0	1	0	0	0	2268.44	0	0										7.72685
65	1	41	2	1	1	0	0	0	0	0	5	0	0	0	2208.33	1	0										7.69999
131	1	54	23	2	1	0	0	0	0	0	1	0	0	0	2127.22	1	0										7.66257
47	0	80	8	15	1	0	0	0	1	1	2	0	1	2	2291.11	3	1										7.73679
48	0	77	5	16	1	0	0	0	1	0	2	0	0	0	2216.11	2	0										7.70351
146	1	63	2	7	1	1	1	0	0	1	5	0	0	0	2166.11	1	0										7.68069
102	0	66	3	5	1	0	0	0	0	0	3	0	0	0	3126.22	0	0										8.04758
179	1	68	0.3	3	0	0	1	0	1	0	2	0	0	0	2746.67	0	0										7.91814
142	1	53	4.5	3	1	0	0	0	0	0	1	0	0	0	3893.89	0	0										8.26716
168	0	74	12	1	0	0	0	1	0	0	1	0	0	0	2255.56	0	0										7.72115
116	0	75	2	9	1	0	0	1	1	0	2	0	1	2	2391.67	2	0										7.77975
188	0	76	6	1	0	0	1	1	0	0	3	0	0	0	2683.33	1	0										7.89481
108	0	63	6	3	0	0	0	0	0	0	3	0	0	0	2247.22	1	0										7.71745
74	0	63	24	19	1	0	0	0	0	0	1	0	0	0	3257.78	3	1										8.0888
117	1	49	6	15	1	0	0	0	0	0	4	0	1	2	2550	2	0										7.84385
54	0	79	4	26	1	1	1	0	0	0	1	0	0	0	2632.78	2	0										7.87579
204	0	66	1	8	1	0	0	0	0	0	1	1	0	1	2822.22	1	0										7.94528
125	1	53	5	0	1	1	0	0	0	0	3	0	0	0	2571.67	2	0										7.85231
71	0	80	1	16	1	1	1	0	1	0	2	0	1	2	2300	3	1										7.74066
63	0	52	2	15	0	0	0	0	1	0	2	0	1	2	3728.89	2	0										8.22387
137	0	70	9	2	1	1	0	1	1	1	2	0	0	0	2127.22	1	0										7.66257
84	0	84	24	6	0	1	0	0	1	0	2	0	0	0	2321.78	3	1										7.75009
202	1	46	10	25	0	0	0	0	0	0	1	0	1	2	2911.11	0	0										7.97629
129	1	65	1	0	1	0	0	0	0	0	1	0	0	0	2363.33	1	0										7.76783
189	0	50	2	2	0	0	0	0	1	0	2	0	1	2	2619.44	0	0										7.87072
177	0	67	5	5	1	0	0	0	0	0	5	0	0	0	3341.67	0	0										8.11423
148	0	61	1	12	1	0	0	0	0	0	1	1	1	3	2477.22	1	0										7.81489

## Sheet: Incomplete1-year Follow-up Data
1-Year Selection	Sex 0=Female; 1=Male	Age, y	Onset-to-admission interval, hours	NIHSS	Hypertension 0=No; 1=Yes	Diabetes mellitus 0=No; 1=Yes	Coronary artery disease 0=No; 1=Yes	Hyperlipidemia 0=No; 1=Yes	Atrial fibrillation 0=No; 1=Yes	Stroke history 0=No; 1=Yes	TOAST 1=LAA; 2=CE; 3=SAO; 4=SOC; 5=SUC	IVT	EVT
0	0	47	1	2	0	0	0	0	0	0	1	1	0
0	0	72	4	22	1	0	0	0	1	0	2	0	1
0	1	45	3	3	1	0	0	0	0	0	1	1	0
0	1	65	2	4	0	0	0	0	0	0	1	0	0
0	1	54	24	37	1	1	0	0	0	0	1	0	0
0	1	62	3.5	2	0	0	1	1	0	0	1	1	0
0	1	57	17	8	1	0	0	0	0	0	1	0	1
0	0	72	4	15	1	0	1	0	1	0	2	0	1
0	0	79	8	20	0	0	0	0	1	1	1	0	1
0	0	77	3	20	1	0	0	0	1	0	2	0	1
0	1	75	8	8	1	0	0	0	0	0	1	0	0
0	1	40	5	4	1	1	0	1	0	0	3	0	0
0	1	49	6	18	0	0	0	0	1	0	2	0	1
0	1	54	8	20	1	0	0	0	0	0	1	0	1
0	1	71	5	9	1	0	0	0	0	0	1	0	1
0	0	67	14	6	1	0	0	0	0	1	3	0	0
0	1	58	14	17	1	0	0	0	0	0	1	0	0
0	1	79	3	20	1	0	0	0	1	0	2	0	1
0	1	66	5	17	1	1	0	0	1	0	1	0	0
0	0	72	3	4	1	1	1	1	1	0	1	0	1
0	1	71	1	16	0	0	0	0	1	0	2	0	1
0	0	79	3	16	1	0	0	0	1	0	3	0	0
0	1	78	2	16	1	0	0	0	1	0	1	1	1
0	1	63	10	1	1	0	0	0	0	0	5	0	0
0	1	74	5	5	1	0	0	0	0	0	1	0	0
0	1	55	24	4	1	1	0	1	0	0	5	0	0
0	0	80	4	20	1	0	0	0	0	0	1	1	0
0	1	67	8	3	0	1	0	0	0	0	1	0	0
0	1	65	19	15	0	0	0	1	0	0	1	0	0
0	0	27	4	1	0	0	0	0	0	0	5	0	0
0	1	56	24	1	1	1	1	1	0	0	5	0	0
0	1	78	24	18	1	1	1	0	0	0	1	0	0
0	0	73	4.2	35	1	0	0	0	1	0	2	1	1
0	1	72	5	18	0	0	0	0	1	0	1	0	0
0	0	61	5	23	0	0	0	0	1	0	1	0	1
0	1	44	4	4	1	0	0	0	0	0	4	1	0
0	1	67	5	21	1	1	1	0	1	0	2	0	0
0	1	66	5	22	0	0	0	0	1	0	2	0	1
0	1	77	5	0	0	1	0	0	0	0	1	0	0
0	1	68	2	19	1	0	0	0	0	1	1	1	0
0	1	44	4	36	1	1	1	0	0	0	1	0	1
0	1	56	2	4	0	0	0	0	0	0	1	1	1
0	0	78	4.5	27	1	0	1	0	0	0	1	0	1
0	1	69	3	22	0	0	0	0	1	0	2	0	1
0	0	67	2	20	0	0	0	1	1	0	2	1	1
0	0	75	2	3	1	1	0	0	0	1	1	1	0
0	1	33	6	2	0	0	0	0	0	0	3	0	0
0	0	65	5	15	0	0	0	0	1	1	2	0	0
